# Supplementary material for: Seipin traps triacylglycerols to facilitate their nanoscale clustering in the endoplasmic reticulum membrane
Source: PLoS Biol. 2021 Jan 22;19(1):e3000998. doi: 10.1371/journal.pbio.3000998 (PMC7857593; doi:10.1371/journal.pbio.3000998)
Supplement: S1 Data — Each spreadsheet contains the numerical raw data of 1 figure panel as indicated. (XLSX) [file pbio.3000998.s001.xlsx]

## Sheet: 1C
TAG occupancy values for simulation replicates
Seipin amino acid residue	Initial (0-1 microseconds)														Final (4-5 microseconds)
25	0.001	0.002	0	0.002	0.005	0.002	0.003	0.002	0.001	0.001					0	0	0.001	0	0	0	0	0	0	0.008
26	0.003	0.001	0.001	0.001	0.001	0.002	0	0.001	0.001	0					0.003	0.002	0.001	0	0.001	0.002	0.001	0.001	0.001	0.004
27	0.008	0.004	0.003	0.005	0.009	0.003	0.003	0.001	0.004	0.003					0.007	0.007	0.013	0.005	0.007	0.003	0.003	0.005	0.006	0.021
28	0.031	0.02	0.024	0.028	0.027	0.026	0.03	0.013	0.027	0.021					0.037	0.039	0.032	0.018	0.027	0.042	0.028	0.017	0.019	0.031
29	0.021	0.017	0.018	0.019	0.028	0.019	0.03	0.018	0.017	0.029					0.015	0.016	0.019	0.011	0.012	0.036	0.02	0.008	0.009	0.023
30	0.004	0.003	0.001	0.002	0.013	0.002	0.001	0.002	0.002	0.01					0.003	0.003	0.009	0	0.001	0	0.001	0.002	0.002	0.025
31	0.063	0.069	0.05	0.064	0.059	0.048	0.053	0.032	0.068	0.06					0.099	0.098	0.083	0.077	0.105	0.079	0.053	0.08	0.072	0.118
32	0.039	0.029	0.031	0.039	0.044	0.028	0.046	0.022	0.024	0.045					0.033	0.036	0.038	0.025	0.032	0.054	0.043	0.021	0.019	0.031
33	0.015	0.018	0.02	0.012	0.032	0.021	0.026	0.03	0.013	0.072					0.007	0.013	0.019	0.007	0.003	0.013	0.018	0.009	0.008	0.034
34	0.053	0.08	0.039	0.047	0.044	0.046	0.046	0.027	0.056	0.093					0.075	0.068	0.062	0.054	0.08	0.047	0.032	0.035	0.054	0.117
35	0.171	0.193	0.11	0.161	0.146	0.151	0.178	0.085	0.141	0.177					0.244	0.217	0.149	0.189	0.217	0.219	0.153	0.212	0.173	0.158
36	0.116	0.101	0.079	0.086	0.094	0.088	0.138	0.076	0.072	0.145					0.099	0.071	0.092	0.046	0.047	0.078	0.124	0.085	0.048	0.068
37	0.05	0.082	0.069	0.052	0.053	0.055	0.07	0.05	0.062	0.139					0.056	0.052	0.055	0.019	0.012	0.029	0.082	0.052	0.04	0.088
38	0.099	0.144	0.085	0.109	0.089	0.092	0.098	0.045	0.09	0.13					0.131	0.16	0.08	0.145	0.143	0.114	0.072	0.115	0.116	0.149
39	0.161	0.147	0.082	0.118	0.099	0.125	0.172	0.067	0.098	0.149					0.177	0.125	0.102	0.087	0.111	0.123	0.184	0.14	0.109	0.1
40	0.167	0.085	0.097	0.087	0.071	0.081	0.13	0.079	0.088	0.163					0.139	0.077	0.079	0.017	0.007	0.075	0.16	0.09	0.055	0.083
41	0.086	0.143	0.105	0.113	0.1	0.069	0.084	0.064	0.072	0.137					0.102	0.111	0.068	0.102	0.07	0.063	0.12	0.102	0.092	0.146
42	0.079	0.13	0.079	0.099	0.108	0.086	0.12	0.044	0.07	0.118					0.15	0.147	0.05	0.142	0.103	0.087	0.108	0.126	0.103	0.094
43	0.279	0.141	0.135	0.095	0.117	0.183	0.176	0.108	0.129	0.266					0.326	0.082	0.093	0.038	0.066	0.112	0.234	0.149	0.102	0.103
44	0.134	0.073	0.081	0.088	0.051	0.069	0.06	0.044	0.056	0.138					0.122	0.038	0.04	0.055	0.012	0.071	0.101	0.044	0.058	0.122
45	0.023	0.085	0.064	0.074	0.075	0.053	0.057	0.038	0.026	0.057					0.058	0.091	0.03	0.125	0.033	0.021	0.031	0.077	0.067	0.064
46	0.042	0.041	0.032	0.037	0.051	0.071	0.051	0.031	0.04	0.088					0.139	0.048	0.008	0.032	0.025	0.033	0.071	0.018	0.032	0.025
47	0.161	0.062	0.063	0.035	0.057	0.047	0.073	0.036	0.053	0.18					0.217	0.062	0.039	0.027	0.008	0.067	0.058	0.05	0.071	0.192
48	0.035	0.037	0.057	0.052	0.034	0.056	0.028	0.019	0.016	0.074					0.047	0.015	0.019	0.065	0.01	0.007	0.008	0.03	0.046	0.079
49	0.021	0.027	0.033	0.079	0.078	0.09	0.078	0.05	0.024	0.042					0.078	0.018	0.018	0.081	0.02	0.062	0.057	0.049	0.085	0.002
50	0.013	0.005	0.009	0.002	0.024	0.004	0.02	0.005	0.002	0.041					0.067	0.002	0	0.001	0.001	0.044	0.02	0.004	0.035	0.019
51	0.017	0.012	0.026	0.008	0.023	0.022	0.017	0.006	0.005	0.081					0.064	0.009	0.002	0.005	0	0.008	0.003	0.006	0.021	0.072
52	0.018	0.02	0.04	0.042	0.043	0.049	0.042	0.02	0.009	0.042					0.014	0.009	0.03	0.048	0.018	0.002	0.003	0.019	0.038	0.013
53	0.01	0.002	0.002	0.007	0.02	0.024	0.04	0.022	0.003	0.012					0.026	0.002	0.001	0.002	0.007	0.056	0.013	0.005	0.041	0.002
54	0.013	0.006	0.014	0.001	0.032	0.026	0.014	0.004	0.005	0.047					0.061	0.015	0.005	0.002	0	0.046	0.016	0.01	0.036	0.069
55	0.006	0.002	0.02	0.006	0.014	0.008	0.005	0.003	0.003	0.006					0.001	0.008	0.002	0.01	0.001	0	0	0.004	0.001	0.001
56	0.007	0	0.008	0.002	0.014	0.01	0.013	0.008	0.004	0.003					0	0	0.01	0.009	0.002	0.001	0.007	0.001	0.006	0.011
57	0	0	0	0	0.004	0.009	0.003	0.003	0	0					0.002	0.004	0	0	0	0	0.001	0	0.003	0.001
58	0.002	0	0.002	0	0	0.008	0.002	0	0	0					0	0.005	0	0	0	0	0.003	0	0	0
59	0	0	0	0	0	0	0	0	0	0					0	0	0	0	0	0.001	0	0	0	0
60	0	0	0.022	0	0	0.002	0	0	0	0					0	0.001	0.001	0	0	0	0	0.005	0	0
61	0	0.001	0.001	0.002	0.001	0	0.003	0	0	0					0	0	0	0	0	0	0	0.002	0	0
62	0	0	0.001	0	0	0	0	0	0	0					0	0	0	0	0	0	0	0	0	0
63	0	0.001	0.003	0.001	0.001	0.002	0.002	0	0.001	0.001					0	0.002	0	0	0	0	0	0	0	0.001
64	0	0	0	0	0	0	0	0	0	0					0	0	0	0	0	0	0	0	0	0
65	0	0	0	0	0	0	0	0	0	0					0	0	0	0	0	0	0	0	0	0
66	0	0	0	0	0	0	0	0	0	0					0	0	0	0	0	0	0	0	0	0
67	0	0	0	0	0	0	0	0	0	0					0	0	0	0	0	0	0	0	0	0
68	0	0	0	0	0	0	0	0	0	0					0	0	0	0	0	0	0	0	0	0
69	0	0	0	0	0	0	0	0	0	0					0	0	0	0	0	0	0	0	0	0
70	0	0	0	0	0	0	0	0	0	0					0	0	0	0	0	0	0	0	0	0
71	0	0	0	0	0	0	0	0	0	0					0	0	0	0	0	0	0	0	0	0
72	0	0	0	0	0	0	0	0	0	0					0	0	0	0	0	0	0	0	0	0
73	0	0	0	0	0	0	0	0	0	0					0	0	0	0	0	0	0	0	0	0
74	0	0	0	0	0	0	0	0	0	0					0	0	0	0	0	0	0	0	0	0
75	0	0	0	0	0	0	0	0	0	0					0	0	0	0	0	0	0	0	0	0
76	0	0	0	0	0	0	0	0	0	0					0	0	0	0	0	0	0	0	0	0
77	0	0	0	0	0	0	0	0	0	0					0	0	0	0	0	0	0	0	0	0
78	0	0	0	0	0	0	0	0	0	0					0	0	0	0	0	0	0	0	0	0
79	0	0	0	0	0	0	0	0	0	0					0	0	0	0	0	0	0	0	0	0
80	0	0	0	0	0	0	0	0	0	0					0	0	0	0	0	0	0	0	0	0
81	0	0	0	0	0	0	0	0	0	0					0	0	0	0	0	0	0	0	0	0
82	0	0	0	0	0	0	0	0	0	0					0	0	0	0	0	0	0	0	0	0
83	0	0	0	0	0	0	0	0	0	0					0	0	0	0	0	0	0	0	0	0
84	0	0	0	0	0	0	0	0	0	0					0	0	0	0	0	0	0	0	0	0
85	0	0	0	0	0	0	0	0	0	0					0	0	0	0	0	0	0	0	0	0
86	0	0	0	0	0	0	0	0	0	0					0	0	0	0	0	0	0	0	0	0
87	0	0	0	0	0	0	0	0	0	0					0	0	0	0	0	0	0	0	0	0
88	0	0	0	0	0	0	0	0	0	0					0	0	0	0	0	0	0	0	0	0
89	0	0	0	0	0	0	0	0	0	0					0	0	0	0	0	0	0	0	0	0
90	0	0	0	0	0	0	0	0	0	0					0	0	0	0	0	0	0	0	0	0
91	0	0	0	0	0	0	0	0	0	0					0	0	0	0	0	0	0	0	0	0
92	0	0	0	0	0	0	0	0	0	0					0	0	0	0	0	0	0	0	0	0
93	0	0	0	0	0	0	0	0	0	0					0	0	0	0	0	0	0	0	0	0
94	0	0	0	0	0	0	0	0	0	0					0	0	0	0	0	0	0	0	0	0
95	0	0	0	0	0	0	0	0	0	0					0	0	0	0	0	0	0	0	0	0
96	0	0	0	0	0	0	0	0	0	0					0	0	0	0	0	0	0	0	0	0
97	0	0	0	0	0	0	0	0	0	0					0	0	0	0	0	0	0	0	0	0
98	0	0	0	0	0	0	0	0	0	0					0	0	0	0	0	0	0	0	0	0
99	0	0	0	0	0	0	0	0	0	0					0	0	0	0	0	0	0	0	0	0
100	0	0	0	0	0	0	0	0	0	0					0	0	0	0	0	0	0	0	0	0
101	0	0	0	0	0	0	0	0	0	0					0	0	0	0	0	0	0	0	0	0
102	0	0	0	0	0	0	0	0	0	0					0	0	0	0	0	0	0	0	0	0
103	0	0	0	0	0	0	0	0	0	0					0	0	0	0	0	0	0	0	0	0
104	0	0	0	0	0	0	0	0	0	0					0	0	0	0	0	0	0	0	0	0
105	0	0	0	0	0	0	0	0	0	0					0	0	0	0	0	0	0	0	0	0
106	0	0	0	0	0	0	0	0	0	0					0	0	0	0	0	0	0	0	0	0
107	0	0	0	0	0	0	0	0	0	0					0	0	0	0	0.001	0	0	0	0	0
108	0	0	0	0	0	0	0	0	0	0					0	0	0	0	0	0	0	0	0	0
109	0	0	0	0	0	0	0	0	0	0.001					0	0	0	0	0	0	0	0	0	0
110	0	0	0	0	0	0	0	0	0	0					0	0	0	0	0	0	0	0	0	0
111	0.001	0	0	0	0	0	0	0	0.002	0.004					0	0	0	0	0	0	0	0	0	0
112	0	0	0	0	0	0	0	0	0	0					0	0	0	0	0	0	0	0	0	0
113	0	0	0	0	0	0	0	0	0	0.001					0	0	0	0	0	0	0	0	0	0
114	0	0	0	0	0	0	0	0	0	0					0	0	0	0	0	0	0	0	0	0
115	0	0	0	0	0	0	0	0	0	0					0	0	0	0	0	0	0	0	0	0
116	0	0	0	0	0	0	0	0	0	0					0	0	0	0	0	0	0	0	0	0
117	0	0	0	0	0	0	0	0	0	0					0	0	0	0	0	0	0	0	0	0
118	0	0	0	0	0	0	0	0	0	0					0	0	0	0	0	0	0	0	0	0
119	0	0	0	0	0	0	0	0	0	0					0	0	0	0	0	0	0	0	0	0
120	0	0	0	0	0	0	0	0	0	0					0	0	0	0	0	0	0	0	0	0
121	0	0	0	0	0	0	0	0	0	0					0	0	0	0	0	0	0	0	0	0
122	0	0	0	0	0	0	0	0	0	0					0	0	0	0	0	0	0	0	0	0
123	0	0	0	0	0	0	0	0	0	0					0	0	0	0	0	0	0	0	0	0
124	0	0	0	0	0	0	0	0	0	0					0	0	0	0	0	0	0	0	0	0
125	0	0	0	0	0	0	0	0	0	0					0	0	0	0	0	0	0	0	0	0
126	0	0	0	0	0	0	0	0	0	0					0	0	0	0	0	0	0	0	0	0
127	0	0	0	0	0	0	0	0	0	0					0	0	0	0	0	0	0	0	0	0
128	0	0	0	0	0	0	0	0	0	0					0	0	0	0	0	0	0	0	0	0
129	0	0	0	0	0	0	0	0	0	0					0	0	0	0	0	0	0	0	0	0
130	0	0	0	0	0	0	0	0	0	0					0	0	0	0	0	0	0	0	0	0
131	0	0	0	0	0	0	0	0	0	0					0	0	0	0	0	0	0	0	0	0
132	0	0	0	0	0	0	0	0	0	0					0	0	0	0	0	0	0	0	0	0
133	0	0	0	0	0	0	0	0	0	0					0	0	0	0	0	0	0	0	0	0
134	0	0	0	0	0	0	0	0	0	0					0	0	0	0	0	0	0	0	0	0
135	0	0	0	0	0	0	0	0	0	0					0	0	0	0	0	0	0	0	0	0
136	0	0	0	0	0	0	0	0	0	0					0	0	0	0	0	0	0	0	0	0
137	0	0	0	0	0	0	0	0	0	0					0	0	0	0	0	0	0	0	0	0
138	0	0	0	0	0	0	0	0	0	0					0	0	0	0	0	0	0	0	0	0
139	0	0	0	0	0	0	0	0	0	0					0	0	0	0	0	0	0	0	0	0
140	0	0	0	0	0	0	0	0	0	0					0	0	0	0	0	0	0	0	0	0
141	0	0	0	0	0	0	0	0	0	0					0	0	0	0	0	0	0	0	0	0
142	0	0	0	0	0	0	0	0	0	0					0	0	0	0	0	0	0	0	0	0
143	0	0	0	0	0	0	0	0	0	0					0	0	0	0	0	0	0	0	0	0
144	0	0	0	0	0	0	0	0	0	0					0	0	0	0	0	0	0	0	0	0
145	0	0	0	0	0	0	0	0	0	0					0	0	0	0	0	0	0	0	0	0
146	0	0	0	0	0	0	0	0	0	0					0	0	0	0	0	0	0	0	0	0
147	0	0	0	0	0	0	0	0	0	0					0	0	0	0	0	0	0	0	0	0
148	0	0	0	0	0	0	0	0	0	0					0	0	0	0	0	0	0	0	0	0
149	0	0	0	0	0	0	0	0	0	0					0	0	0	0	0	0	0	0	0	0
150	0	0	0	0	0	0	0	0	0	0					0	0	0	0	0	0	0	0	0	0
151	0	0	0	0	0	0	0	0	0	0					0	0	0	0	0	0	0	0	0	0
152	0	0	0	0.002	0	0	0.001	0	0	0.001					0	0	0	0	0	0.002	0	0	0	0
153	0	0.002	0	0	0	0	0	0	0	0					0	0	0	0	0	0.001	0	0	0	0
154	0	0	0	0	0	0	0	0	0	0					0	0	0	0	0	0	0	0	0	0
155	0.04	0.038	0.035	0.026	0.022	0.027	0.022	0.016	0.038	0.03					0.042	0.072	0.065	0.066	0.04	0.082	0.069	0.082	0.069	0.113
156	0.02	0.042	0.03	0.027	0.043	0.037	0.025	0.032	0.041	0.025					0.047	0.125	0.097	0.068	0.065	0.114	0.035	0.074	0.135	0.104
157	0	0	0	0	0	0	0	0	0	0					0	0	0	0	0	0	0	0	0	0
158	0.016	0.023	0.023	0.014	0.011	0.01	0.011	0.015	0.015	0.015					0.017	0.031	0.017	0.028	0.014	0.024	0.01	0.02	0.02	0.04
159	0.166	0.234	0.209	0.189	0.182	0.154	0.167	0.176	0.183	0.195					0.204	0.272	0.2	0.266	0.287	0.27	0.186	0.281	0.273	0.325
160	0.001	0.017	0.008	0.006	0.005	0.003	0.003	0.012	0.005	0.008					0.001	0.06	0.009	0.004	0.023	0.021	0	0.003	0.043	0.008
161	0	0	0	0	0	0	0	0	0	0					0	0	0	0	0	0	0	0	0	0
162	0.26	0.313	0.295	0.29	0.28	0.25	0.289	0.249	0.275	0.254					0.33	0.406	0.315	0.38	0.42	0.378	0.368	0.403	0.353	0.47
163	0.386	0.49	0.486	0.45	0.47	0.421	0.483	0.413	0.438	0.395					0.508	0.649	0.529	0.587	0.69	0.566	0.508	0.657	0.566	0.686
164	0.226	0.319	0.285	0.279	0.332	0.321	0.328	0.267	0.306	0.274					0.457	0.482	0.399	0.462	0.539	0.455	0.335	0.448	0.451	0.538
165	0.271	0.3	0.327	0.29	0.262	0.254	0.324	0.243	0.25	0.261					0.283	0.38	0.309	0.357	0.403	0.327	0.379	0.382	0.329	0.419
166	0.363	0.47	0.441	0.415	0.417	0.456	0.479	0.384	0.398	0.38					0.631	0.717	0.611	0.677	0.789	0.629	0.634	0.743	0.676	0.738
167	0.065	0.145	0.085	0.099	0.121	0.151	0.117	0.081	0.129	0.119					0.222	0.265	0.232	0.243	0.3	0.245	0.139	0.268	0.254	0.319
168	0	0	0	0	0	0	0	0	0	0					0	0	0	0	0	0.001	0	0	0	0
169	0.091	0.137	0.153	0.107	0.083	0.119	0.145	0.114	0.107	0.119					0.164	0.152	0.188	0.19	0.207	0.164	0.209	0.237	0.202	0.223
170	0.131	0.221	0.207	0.167	0.136	0.216	0.219	0.169	0.17	0.186					0.246	0.286	0.246	0.319	0.335	0.262	0.265	0.335	0.299	0.349
171	0.009	0.029	0.03	0.021	0.03	0.049	0.036	0.025	0.03	0.044					0.079	0.042	0.111	0.089	0.082	0.06	0.045	0.117	0.116	0.143
172	0.016	0.042	0.024	0.029	0.048	0.057	0.036	0.02	0.044	0.049					0.07	0.084	0.097	0.108	0.098	0.097	0.032	0.09	0.105	0.133
173	0	0	0	0	0.001	0	0	0	0	0					0	0	0	0	0	0.006	0	0	0	0
174	0	0	0	0	0	0	0	0	0	0					0	0	0	0	0	0	0	0	0.001	0
175	0	0	0	0	0	0	0	0	0	0					0	0	0	0	0	0	0	0	0	0
176	0	0	0.002	0	0	0	0	0	0	0.001					0	0	0	0	0	0	0	0	0	0
177	0	0	0	0	0	0	0	0	0	0					0	0	0	0	0	0	0	0	0	0
178	0.001	0.001	0.004	0.001	0	0	0	0	0.003	0.005					0	0	0	0	0	0	0	0	0	0
179	0	0	0	0	0	0	0	0	0	0					0	0	0	0	0	0	0	0	0	0
180	0.001	0	0.001	0.001	0	0	0.001	0.001	0.003	0.004					0	0	0	0	0	0	0	0	0	0
181	0	0	0	0	0	0	0	0	0	0					0	0	0	0	0	0	0	0	0	0
182	0	0	0	0	0	0	0	0	0	0					0	0	0	0	0	0	0	0	0	0
183	0	0	0	0	0	0	0	0	0	0					0	0	0	0	0	0	0	0	0	0
184	0	0	0	0	0	0	0	0	0	0					0	0	0	0	0	0	0	0	0	0
185	0	0	0	0	0	0	0	0	0	0					0	0	0	0	0	0	0	0	0	0
186	0	0	0	0	0	0	0	0	0	0					0	0	0	0	0.001	0	0	0	0	0
187	0	0	0	0	0	0	0	0	0	0					0	0	0	0	0	0	0	0	0	0
188	0	0	0	0	0	0	0	0	0	0					0	0	0	0	0	0	0	0	0	0
189	0	0	0	0	0	0	0	0	0	0					0	0	0	0	0	0	0	0	0	0
190	0	0	0	0	0	0	0	0	0	0					0	0	0	0	0	0	0	0	0	0
191	0	0	0	0	0	0	0	0	0	0					0	0	0	0	0	0	0	0	0	0
192	0	0	0	0	0	0	0	0	0	0					0	0	0	0	0	0	0	0	0	0
193	0	0	0	0	0	0	0	0	0	0					0	0	0	0	0	0	0	0	0	0
194	0	0	0	0	0	0	0	0	0	0					0	0	0	0	0	0	0	0	0	0
195	0	0	0	0	0	0	0	0	0	0					0	0	0	0	0	0	0	0	0	0
196	0	0	0	0	0	0	0	0	0	0					0	0	0	0	0	0	0	0	0	0
197	0	0	0	0	0	0	0	0	0	0					0	0	0	0	0	0	0	0	0	0
198	0	0	0	0	0	0	0	0	0	0					0	0	0	0	0	0	0	0	0	0
199	0	0	0	0	0	0	0	0	0	0					0	0	0	0	0	0	0	0	0	0
200	0	0	0	0	0	0	0	0	0	0					0	0	0	0	0	0	0	0	0	0
201	0	0	0	0	0	0	0	0	0	0					0	0	0	0	0	0	0	0	0	0
202	0	0	0	0	0	0	0	0	0	0					0	0	0	0	0	0	0	0	0	0
203	0	0	0	0	0	0	0	0	0	0					0	0	0	0	0	0	0	0	0	0
204	0	0	0	0	0	0	0	0	0	0					0	0	0	0	0	0	0	0	0	0
205	0	0	0	0	0	0	0	0	0	0					0	0	0	0	0	0	0	0	0	0
206	0	0	0	0	0	0	0	0	0	0					0	0	0	0	0	0	0	0	0	0
207	0	0	0	0	0	0	0	0	0	0					0	0	0	0	0	0	0	0	0	0
208	0	0	0	0	0	0	0	0	0	0					0	0	0	0	0	0	0	0	0	0
209	0	0	0	0	0	0	0	0	0	0					0	0	0	0	0	0	0	0	0	0
210	0	0	0	0	0	0	0	0	0	0					0	0	0	0	0	0	0	0	0	0
211	0	0	0	0	0	0	0	0	0	0					0	0	0	0	0	0	0	0	0	0
212	0	0	0	0	0	0	0	0	0	0					0	0	0	0	0	0	0	0	0	0
213	0.001	0.002	0.002	0.001	0.001	0.002	0.002	0.001	0.004	0.004					0	0.001	0	0	0	0	0	0	0	0
214	0	0	0	0	0	0	0	0	0	0					0	0	0	0	0	0	0	0	0	0
215	0.003	0.003	0.002	0.001	0.002	0.002	0.004	0	0.005	0.006					0	0.002	0	0	0	0	0	0	0	0
216	0	0	0	0	0	0	0	0	0	0					0	0	0	0	0	0	0	0	0	0
217	0.003	0.004	0.008	0.004	0.006	0.003	0.007	0.001	0.002	0.004					0	0.002	0	0	0	0	0.001	0.004	0	0.004
218	0	0	0	0	0	0	0	0	0	0					0	0	0	0	0	0	0	0	0	0
219	0.006	0.005	0.004	0.003	0.018	0.015	0.016	0.005	0.023	0.016					0	0	0	0	0.028	0.003	0.007	0.006	0.013	0.069
220	0.002	0.004	0.003	0.002	0.011	0.017	0.006	0.006	0.016	0.017					0.001	0.003	0.001	0	0.042	0.001	0.011	0.012	0.007	0.017
221	0	0	0	0	0	0	0	0	0.003	0					0	0	0	0	0.001	0	0	0	0	0.001
222	0.008	0.007	0.008	0.008	0.024	0.012	0.012	0.009	0.033	0.02					0	0.002	0.003	0.002	0.028	0.01	0.016	0.015	0.02	0.066
223	0.012	0.009	0.031	0.016	0.026	0.01	0.019	0.006	0.013	0.01					0.005	0.006	0.006	0.013	0.002	0.01	0.012	0.009	0.005	0.022
224	0.001	0.001	0.013	0.009	0.003	0.001	0.001	0	0	0					0	0	0.012	0	0	0.001	0	0.003	0.001	0
225	0.012	0.02	0.036	0.015	0.033	0.018	0.01	0.004	0.005	0.006					0.023	0.016	0.031	0.002	0.001	0.02	0.008	0.007	0.03	0.005
226	0.022	0.043	0.033	0.029	0.067	0.021	0.022	0.01	0.029	0.052					0.039	0.02	0.007	0.019	0.016	0.03	0.014	0.026	0.038	0.074
227	0.001	0.001	0	0.001	0.001	0.006	0	0.002	0.005	0.005					0.002	0.003	0.001	0	0.022	0	0.005	0.007	0	0.001
228	0	0	0	0	0	0	0	0	0	0					0	0	0	0	0	0	0	0	0	0
229	0	0	0	0	0	0	0.001	0	0	0					0.007	0.001	0	0	0	0	0.002	0	0	0
230	0.027	0.057	0.017	0.031	0.042	0.016	0.025	0.016	0.008	0.037					0.042	0.059	0.02	0.005	0.004	0.014	0.028	0.03	0.024	0.008
231	0.034	0.049	0.01	0.029	0.026	0.017	0.026	0.011	0.004	0.038					0.056	0.014	0.02	0.009	0.002	0.009	0.025	0.036	0.023	0.012
232	0.028	0.049	0.021	0.03	0.052	0.022	0.031	0.017	0.038	0.079					0.028	0.034	0.016	0.005	0.04	0.031	0.03	0.031	0.02	0.097
233	0.02	0.011	0.032	0.011	0.009	0.006	0.017	0.021	0.043	0.025					0.005	0.016	0.026	0.002	0.048	0.026	0.077	0.046	0.037	0.114
234	0.031	0.029	0.015	0.043	0.02	0.035	0.031	0.036	0.013	0.029					0.06	0.012	0.052	0.031	0.008	0.01	0.077	0.037	0.026	0.028
235	0.059	0.072	0.019	0.052	0.049	0.02	0.05	0.024	0.007	0.098					0.077	0.036	0.016	0.029	0.013	0.014	0.013	0.032	0.031	0.021
236	0.093	0.09	0.112	0.111	0.1	0.05	0.064	0.089	0.121	0.164					0.072	0.06	0.057	0.028	0.141	0.083	0.108	0.104	0.073	0.26
237	0.061	0.053	0.068	0.097	0.042	0.06	0.04	0.077	0.054	0.081					0.074	0.036	0.087	0.055	0.065	0.099	0.151	0.104	0.05	0.089
238	0.098	0.076	0.042	0.083	0.043	0.047	0.072	0.063	0.019	0.095					0.057	0.036	0.086	0.062	0.009	0.027	0.025	0.083	0.032	0.007
239	0.121	0.126	0.092	0.155	0.099	0.069	0.109	0.113	0.076	0.204					0.096	0.056	0.064	0.079	0.085	0.055	0.028	0.105	0.078	0.116
240	0.076	0.073	0.092	0.132	0.081	0.062	0.04	0.085	0.084	0.115					0.075	0.028	0.044	0.067	0.097	0.128	0.121	0.106	0.033	0.079
241	0.134	0.15	0.128	0.138	0.079	0.113	0.096	0.122	0.062	0.154					0.14	0.047	0.199	0.089	0.057	0.107	0.137	0.233	0.05	0.012
242	0.223	0.182	0.162	0.182	0.104	0.101	0.176	0.184	0.143	0.254					0.138	0.07	0.19	0.108	0.072	0.069	0.056	0.246	0.127	0.042
243	0.244	0.2	0.191	0.324	0.222	0.184	0.155	0.237	0.252	0.341					0.191	0.081	0.111	0.148	0.223	0.208	0.187	0.248	0.162	0.28
244	0.143	0.189	0.164	0.174	0.126	0.135	0.095	0.109	0.117	0.186					0.158	0.063	0.143	0.078	0.123	0.183	0.187	0.261	0.039	0.092
245	0.248	0.258	0.229	0.214	0.109	0.151	0.243	0.177	0.2	0.329					0.242	0.115	0.284	0.143	0.12	0.152	0.179	0.357	0.142	0.043
246	0.151	0.106	0.088	0.162	0.088	0.091	0.122	0.131	0.165	0.208					0.117	0.043	0.063	0.071	0.106	0.083	0.088	0.112	0.109	0.09
247	0.125	0.113	0.097	0.179	0.124	0.112	0.07	0.078	0.123	0.135					0.09	0.049	0.073	0.039	0.128	0.098	0.103	0.095	0.053	0.164
248	0.096	0.154	0.121	0.12	0.073	0.091	0.1	0.069	0.103	0.192					0.12	0.059	0.115	0.047	0.048	0.114	0.061	0.149	0.077	0.048
249	0.056	0.039	0.043	0.044	0.017	0.023	0.06	0.044	0.074	0.116					0.049	0.028	0.048	0.051	0.022	0.039	0.06	0.04	0.022	0.023
250	0.054	0.051	0.02	0.072	0.053	0.049	0.031	0.029	0.077	0.054					0.032	0.036	0.035	0.021	0.075	0.05	0.065	0.03	0.048	0.062
251	0.07	0.093	0.075	0.108	0.078	0.081	0.048	0.044	0.091	0.114					0.076	0.066	0.064	0.036	0.075	0.101	0.079	0.062	0.045	0.095
252	0.06	0.095	0.081	0.078	0.035	0.053	0.071	0.034	0.071	0.152					0.081	0.07	0.06	0.058	0.032	0.114	0.076	0.055	0.056	0.033
253	0.01	0.01	0.004	0.004	0.004	0.002	0.005	0.005	0.015	0.012					0.002	0.007	0.003	0.015	0.005	0.007	0.006	0.006	0.004	0.018
254	0.043	0.055	0.029	0.07	0.052	0.051	0.037	0.03	0.071	0.047					0.041	0.057	0.058	0.03	0.068	0.046	0.063	0.033	0.054	0.08
255	0.028	0.038	0.023	0.028	0.023	0.021	0.032	0.015	0.036	0.062					0.025	0.028	0.019	0.027	0.014	0.04	0.028	0.015	0.026	0.027
256	0.004	0.002	0.005	0.001	0.001	0	0.003	0.002	0.002	0.006					0	0.005	0	0.017	0	0.002	0.001	0	0.003	0.004
257	0.008	0.011	0.006	0.009	0.006	0.004	0.007	0.005	0.01	0.007					0.003	0.009	0.008	0.009	0.007	0.005	0.01	0.003	0.008	0.021
258	0.007	0.009	0.006	0.008	0.006	0.005	0.012	0.006	0.009	0.006					0.008	0.006	0.008	0.004	0.004	0.006	0.011	0.003	0.007	0.008
259	0.019	0.019	0.016	0.013	0.011	0.009	0.018	0.01	0.017	0.04					0.016	0.016	0.006	0.022	0.007	0.025	0.017	0.007	0.015	0.014
260	0	0	0	0	0	0	0	0	0	0					0	0	0	0	0	0	0	0	0	0

## Sheet: 1F
	SKO						SKO + WT-seipin-GFPx7						SKO + S166A-seipin-GFPx7						SKO + S166D-seipin-GFPx7
LD size classes:	<0.05	0.05-0.15	0.15-0.25	>0.25			<0.05	0.05-0.15	0.15-0.25	>0.25			<0.05	0.05-0.15	0.15-0.25	>0.25			<0.05	0.05-0.15	0.15-0.25	>0.25
	0.990654	0.00934579	0	0			0.121951	0.843206	0.0348432	0			0.789116	0.210884	0	0			0.62963	0.0802469	0.0617284	0.228395
	0.964912	0.0175439	0.00438596	0.0131579			0.132948	0.83237	0.0323699	0.00231214			0.674286	0.32	0.00571429	0			0.490196	0.323529	0.166667	0.0196078
	1	0	0	0			0.265896	0.34104	0.32948	0.0635838			0.517857	0.471429	0.0107143	0			0.623188	0.188406	0.144928	0.0434783
	0.992481	0.0075188	0	0			0.131313	0.606061	0.242424	0.020202			0.660156	0.332031	0.0078125	0			0.751938	0.0697674	0.0387597	0.139535
	0.925134	0.0695187	0.00534759	0			0.230576	0.741855	0.0275689	0			0.716312	0.283688	0	0			0.395833	0.21875	0.354167	0.03125
	0.965116	0.0290698	0.00581395	0			0.178082	0.808219	0.0136986	0			0.659341	0.326007	0.014652	0			0.383562	0.328767	0.260274	0.0273973
	0.944444	0.0555556	0	0			0.155844	0.818182	0.025974	0			0.714815	0.285185	0	0			0.515556	0.0711111	0.0888889	0.324444
	0.992958	0.00586854	0.00117371	0			0.153846	0.769231	0.0769231	0			0.756614	0.243386	0	0			0.607843	0.0980392	0.0653595	0.228758
	0.984202	0.0157978	0	0			0.11236	0.269663	0.606742	0.011236			0.74359	0.25641	0	0			0.817365	0.182635	0	0
	0.99811	0.00189036	0	0			0.103093	0.340206	0.505155	0.0515464			0.533058	0.454545	0.0123967	0			0.843558	0.101227	0.00920245	0.0460123
	0.997475	0.00126263	0.00126263	0			0.11859	0.836538	0.0448718	0			0.591331	0.408669	0	0			0.915152	0.0727273	0.00606061	0.00606061
	0.987879	0.0121212	0	0			0.265823	0.702532	0.0316456	0			0.693333	0.302222	0.00444444	0			0.666667	0.0697674	0.0155039	0.248062
	0.992126	0.00787402	0	0			0.244792	0.734375	0.0104167	0.0104167			0.531553	0.463592	0.00485437	0			0.849558	0.079646	0.0265487	0.0442478
	0.992016	0.00798403	0	0			0.219298	0.710526	0.0701754	0			0.434579	0.560748	0.0046729	0			0.666667	0.0909091	0.030303	0.212121
	0.998211	0.00178891	0	0			0.186893	0.718447	0.0946602	0			0.330769	0.661538	0.00769231	0			0.457627	0.0508475	0.0338983	0.457627
	0.997561	0.00243902	0	0			0.118519	0.787654	0.0938272	0			0.346667	0.64	0.0133333	0			0.222222	0.166667	0	0.611111
	0.991935	0.00806452	0	0			0.293255	0.44868	0.252199	0.0058651			0.0809249	0.520231	0.393064	0.00578035			0.625	0.132812	0.0390625	0.203125
	0.994054	0.00594648	0	0			0.337931	0.62069	0.0413793	0			0.0714286	0.704082	0.214286	0.0102041			0.228571	0.685714	0.0857143	0
	0.992248	0.00715564	0.000596303	0			0.236499	0.73743	0.0204842	0.00558659			0.111111	0.793651	0.0793651	0.015873			0.803681	0.0858896	0.00613497	0.104294
	0.942529	0.045977	0	0.0114943			0.0469314	0.592058	0.34657	0.0144404			0.197628	0.747036	0.055336	0			0.87574	0.0650888	0	0.0591716
	0.992053	0.00662252	0.000662252	0.000662252			0.101266	0.253165	0.43038	0.21519			0.135417	0.807292	0.0572917	0			0.819549	0.075188	0	0.105263
	0.982997	0.0148778	0.0010627	0.0010627			0.307692	0.662896	0.0294118	0			0.113208	0.679245	0.188679	0.0188679			0.852941	0.0784314	0	0.0686275
	0.996633	0.003367	0	0			0.0340136	0.190476	0.537415	0.238095			0.698413	0.301587	0	0			0.804348	0.0652174	0	0.130435
	0.975395	0.0228471	0	0.00175747			0.114865	0.472973	0.412162	0			0.0363636	0.672727	0.254545	0.0363636			0.353982	0.292035	0.300885	0.0530973
	0.994234	0.00494234	0	0.000823723			0.181287	0.532164	0.245614	0.0409357			0.683333	0.316667	0	0			0.477273	0.0909091	0.136364	0.295455
	0.991597	0.00840336	0	0			0.243513	0.616766	0.135729	0.00399202			0.588424	0.411576	0	0			0.877451	0.0759804	0.00490196	0.0416667
	0.979358	0.016055	0	0.00458716			0.12527	0.693305	0.155508	0.0259179			0.587814	0.412186	0	0			0.473282	0.156489	0.290076	0.0801527
	0.976974	0.0230263	0	0			0.168539	0.769663	0.0617978	0			0.648221	0.351779	0	0			0.849246	0.130653	0.0100503	0.0100503
	0.980702	0.0175439	0	0.00175439			0.222222	0.74552	0.0250896	0.00716846			0.712871	0.277228	0.00990099	0			0.6625	0.1	0.025	0.2125
	0.986628	0.0124164	0	0.00095511			0.0408163	0.62585	0.278912	0.0544218			0.559633	0.43578	0.00458716	0			0.5	0.25	0.015625	0.234375
	0.991189	0.00440529	0	0.00440529			0.0938628	0.844765	0.0613718	0			0.338542	0.661458	0	0			0.781095	0.159204	0.0199005	0.039801
	0.981061	0.0151515	0.00378788	0			0.177215	0.481013	0.341772	0			0.169811	0.792453	0.0377358	0			0.77193	0.157895	0.0263158	0.0438596
	0.992288	0.00514139	0	0.00257069			0.679612	0.313916	0.00323625	0.00323625			0.109091	0.836364	0.0545455	0			0.751244	0.231343	0.0174129	0
	0.992188	0.0078125	0	0			0.325581	0.674419	0	0			0.132948	0.849711	0.017341	0			0.479167	0	0.0416667	0.479167
	0.957447	0.0425532	0	0			0.331126	0.629139	0.0198675	0.0198675			0.193878	0.77551	0.0306122	0			0.566667	0.233333	0.0333333	0.166667
	0.790698	0.186047	0.0232558	0			0.335714	0.65	0.0142857	0			0.301587	0.68254	0.015873	0			0.454545	0.272727	0	0.272727
	0.857143	0.126984	0.015873	0			0.272727	0.686869	0.020202	0.020202			0.375494	0.616601	0.00790514	0			0.434783	0.130435	0.0434783	0.391304
	0.867769	0.132231	0	0			0.624183	0.375817	0	0			0.0763889	0.479167	0.444444	0			0.5	0.166667	0	0.333333
	0.877159	0.120921	0.00191939	0			0.514905	0.476965	0.00542005	0.00271003			0.137931	0.568966	0.293103	0			0.568627	0.313725	0.0784314	0.0392157
	0.835125	0.150538	0.0143369	0			0.728302	0.271698	0	0			0.157895	0.486842	0.355263	0			0.78719	0.192149	0	0.0206612
	0.881356	0.110169	0.00847458	0			0.684211	0.315789	0	0			0.0601504	0.323308	0.616541	0			0.87931	0.12069	0	0
	0.916667	0.0833333	0	0			0.280277	0.640138	0.0553633	0.0242215			0.122222	0.422222	0.444444	0.0111111			0.307692	0.115385	0.0384615	0.538462
	0.93007	0.0699301	0	0			0.0524194	0.774194	0.173387	0			0.0347222	0.583333	0.381944	0			0.710526	0.105263	0.0131579	0.171053
	0.895105	0.0979021	0.00699301	0			0.117021	0.5	0.382979	0			0.0913462	0.490385	0.408654	0.00961538			0.428571	0.142857	0.142857	0.285714
	0.863636	0.0909091	0.0454545	0			0.0610687	0.351145	0.583969	0.00381679			0.105263	0.513158	0.381579	0			0.611111	0.037037	0.166667	0.185185
	0.840909	0.147727	0.0113636	0			0.0542636	0.418605	0.527132	0			0.0917431	0.825688	0.0825688	0			0.571429	0.142857	0.047619	0.238095
	0.920792	0.0742574	0.0049505	0			0.0823529	0.352941	0.564706	0			0.0528233	0.513661	0.42623	0.00728597			0.850649	0.12987	0.012987	0.00649351
	0.859375	0.132812	0.0078125	0			0.0255319	0.617021	0.357447	0			0.253968	0.619048	0.126984	0			0.920455	0.0568182	0	0.0227273
	0.852941	0.117647	0.0294118	0			0.0544554	0.5	0.445545	0			0.233333	0.7	0.0666667	0			0.604651	0.232558	0.0116279	0.151163
	0.900662	0.0860927	0.013245	0			0.117284	0.858025	0.0246914	0			0.0458015	0.908397	0.0458015	0			0.715909	0.136364	0.0113636	0.136364
	0.762195	0.219512	0.0182927	0			0.147727	0.80303	0.0492424	0			0.102941	0.823529	0.0735294	0			0.734694	0.153061	0.0102041	0.102041
	0.738562	0.261438	0	0			0.0434783	0.427536	0.528986	0			0.0645161	0.83871	0.0967742	0			0.877049	0.122951	0	0
	0.565637	0.428571	0.00579151	0			0.204082	0.357143	0.438776	0			0.0853659	0.691057	0.223577	0			0.502857	0.08	0.202857	0.214286
	1	0	0	0			0.109677	0.374194	0.516129	0			0.266667	0.733333	0	0			0.753247	0.0909091	0.012987	0.142857
	0.942857	0.0571429	0	0			0.0629371	0.451049	0.486014	0			0.265734	0.699301	0.034965	0			0.87315	0.112051	0.00634249	0.00845666
	0.81576	0.1798	0.00443951	0			0.393939	0.0121212	0.412121	0.181818			0.360248	0.590062	0.0496894	0			0.980769	0.0192308	0	0
	0.783133	0.204819	0.0120482	0			0.104167	0.270833	0.625	0			0.115183	0.136126	0.651832	0.0968586			0.962025	0.0126582	0.0253165	0
	0.738462	0.253846	0.00769231	0			0.0322581	0.27957	0.677419	0.0107527			0.426901	0.55848	0.0146199	0			0.992481	0.0037594	0.0037594	0
	0.759259	0.216049	0.0246914	0			0.104	0.208	0.688	0			0.327434	0.59292	0.079646	0			0.5625	0.25	0.0625	0.125
	0.943396	0.0471698	0.00943396	0			0.142857	0.357143	0.5	0			0.143713	0.742515	0.113772	0			0.993135	0.00686499	0	0
							0.112245	0.183673	0.704082	0			0.309091	0.527273	0.157576	0.00606061			0.901408	0.0422535	0.0422535	0.0140845
													0.418605	0.465116	0.116279	0			0.8	0.133333	0.0666667	0
													0.209302	0.666667	0.124031	0			0.833333	0.166667	0	0
													0.0633803	0.647887	0.288732	0			0.978652	0.0134831	0.00337079	0.00449438
													0.188235	0.717647	0.0941176	0			0.987061	0.00924214	0.00277264	0.000924214
													0.0845771	0.728027	0.185738	0.00165837			0.980392	0	0.00653595	0.0130719
													0.2125	0.6	0.1875	0			0.397059	0.132353	0.25	0.220588
													0.235294	0.411765	0.352941	0			0.915094	0.0251572	0.0125786	0.0471698
																			0.358491	0.367925	0.245283	0.0283019
																			0.996119	0.00388098	0	0
																			0.978082	0.0164384	0.00547945	0
																			0.313725	0.578431	0.0882353	0.0196078
																			0.96	0.016	0.00266667	0.0213333
																			0.470588	0.0735294	0.102941	0.352941
																			0.99349	0.00651042	0	0
																			0.846939	0.0510204	0.0408163	0.0612245
																			0.478261	0.130435	0	0.391304
																			0.666667	0	0.0555556	0.277778
																			0.745098	0.196078	0.0196078	0.0392157
																			0.933884	0.0454545	0	0.0206612
																			0.982759	0.0172414	0	0
																			0.307692	0.153846	0.0769231	0.461538
																			0.776316	0.0394737	0.0131579	0.171053
																			0.542857	0.0857143	0.0857143	0.285714
																			0.690476	0.0238095	0.047619	0.238095
																			0.915584	0.0649351	0.012987	0.00649351
																			0.939698	0.0452261	0.00502513	0.0100503
																			0.965909	0.0113636	0.00568182	0.0170455
																			0.77907	0.0581395	0.0813953	0.0813953
																			0.829545	0.0340909	0.0113636	0.125
																			0.7125	0.075	0.15	0.0625
																			0.671875	0.09375	0.109375	0.125
																			0.885572	0.0746269	0	0.039801
																			0.859649	0.0964912	0.00877193	0.0350877
																			0.890547	0.106965	0.00248756	0
																			0.7	0.133333	0	0.166667
																			0.727273	0	0	0.272727

## Sheet: 1H
LD volume (normalised)
WT-seipin			S166A-seipin			S166D-seipin
SNAP	No SNAP		SNAP	No SNAP		SNAP	No SNAP
1.74701	1.20203		0.156214	0.171674		0.943907	0.682315
1.56797	1.22429		0.634407	0.300127		0.489995	0.442106
1.14698	1.21871		0.159267	0.214077		0.395889	0.455004
0.992294	0.211345		0.252315	0.153181		1.16081	0.841191
0.166483	1.29757		2.34824	0.754428		1.35472	0.128467
1.41304	1.15245		1.43668	0.281411		0.820074	0.867838
0.571596	1.20758		1.34211	0.958106		0.949421	1.11391
0.925413	1.21315		0.416271	0.081741		0.993921	0.83061
0.687802	1.23547		0.307724	0.118373		0.894761	0.246498
0.762796	1.24669		1.65882	1.29872		1.26259	1.23838
1.11437	0.155135		1.89135	1.02003		0.544076	0.623852
0.9102	0.133255		2.04715	1.89135		1.14903	1.05621
1.78485	0.135929		2.13384	0.459166		0.927427	0.090912
1.29757	0.23347		0.832886	0.107451		0.835895	0.12006
0.715621	1.51374		0.358625	0.096887		0.83061	0.921956
0.195997	1.25794		0.843541	0.53065		1.02774	0.927427
1.59937	1.26922		2.23649	0.144201		1.10229	0.707185
1.53189	0.558655		0.200699	1.08904		1.20835	0.383582
1.54531	0.46279		0.428992	0.897489		0.657743	0.503338
1.05801	0.624339		0.886611	1.79437		0.93291	0.905606
0.166123	1.13608		0.801193	0.494477		1.06193	0.889354
0.052088	1.07672		1.58579	1.14178		1.11974	0.862487
0.797658	0.748538		0.549053	0.144201		1.27475	0.468024
0.274427	0.865072		0.147174	1.99002		1.07341	1.21434
1.4129	0.935601		2.13384	0.544432		1.14903	1.01642
0.120586	0.945826		0.210705	1.00867		1.06767	0.722249
1.7582	0.195997		0.469822	1.32345		1.77131	0.163932
1.41943	1.19649		1.13313	0.395356		0.341098	1.27475
1.02854	1.2862		1.33659	0.437543		0.441397	0.341098
1.71629	0.772351		1.32114	0.036106		0.92733	0.92733
1.12381	1.39551		1.43055	2.25129		1.78163	1.05662
0.754932	0.97155		1.04636	0.544432		1.21575	0.659555
0.999348	1.17991		0.982816	0.091743		0.494686	0.304479
0.297395	1.19095		0.927455	1.32886		0.995075	0.883059
0.781544	0.21446		1.16996	1.32114		1.19141	0.053729
1.3226	0.186975		1.14047	1.19224		0.905104	0.652927
1.43251	1.1744		1.53471	1.1848		1.0957	0.659555
1.15416	1.27487		1.49436	1.12581		0.754663	0.873945
0.55827	0.135929		0.559887	1.03924		1.30639	0.458277
1.2343	1.01318		0.18379	0.961931		1.01035	0.316615
0.879852	0.767568		1.10395	0.630809		1.34831	0.332058
1.51851	0.945826		2.40352	0.152772		1.06439	0.661566
0.835681	0.895073		0.996823	0.761515		0.861196	0.668105
1.15416	0.865072		0.559887	0.859775		0.92733	1.12849
0.976198	1.01843		0.242474	0.106638		1.34831	1.48002
1.09973	0.88003		0.01333	0.024488		1.06439	0.852543
1.13592	1.82296		1.55095	1.51046		0.861196	0.852543
1.22186	1.25231		1.30575	1.32114		0.92733	0.917277
1.40639	0.835414		1.49436	1.37548		1.48536	1.06666
1.32898	1.02368		1.83558	0.729656		1.20762	1.2799
1.22808	1.08743		1.48633	0.941195		1.28975	0.99851
1.20945	0.8502		1.48633	1.77568		0.754663	1.07433
1.06394	0.175168		0.636846	1.32886		1.16723	0.681248
0.964691	1.19093		0.28759	1.43847		1.19141	0.572303
1.18477	0.813881		0.152772	1.26753		1.0027	0.629193
0.846653	1.4129		0.106638	1.14782		1.04112	0.852543
0.958954	0.233952		0.618794	1.14782		1.10357	0.49337
0.835681	0.212799		1.19971	0.4974		1.10357	0.694476
1.25305	0.126374		0.787328	1.31099		0.761619	0.369032
1.2656	1.3869		1.29153	1.24906		0.942246	0.23853
1.05209	1.41943		1.15432	1.40973		0.897736	0.211201
0.631565	0.150408		1.18436	1.36204		0.581504	0.30142
0.712998	0.179064		1.3502	1.44586		0.789652	0.817268
1.06394	0.175798		1.04035	0.033817		0.995075	0.286475
0.03766	0.117727		1.01517	0.007415		1.01035	0.553743
0.141232	0.209339		0.906146	0.036149		1.6178	1.26366
0.285834	1.22808		0.66948	0.019039		0.706576	0.98357
1.19093	1.49187		0.388442	1.13567		1.33149	0.553743
1.21565	1.09374		0.982091	1.19948		1.03339	1.51431
1.16026	1.10573		1.88044	0.187833		0.957242	0.655048
1.07494	1.53189		0.059263	1.09868		0.41837	1.2475
0.701794	0.947516		1.35241	0.14103		0.789652	0.687851
0.687423	1.21565		1.61223	0.983092		0.934778	1.03619
1.01728	1.28451		0.059263	0.084466		1.27318	0.953916
0.752865	0.282015		0.380512	0.022971		0.284184	0.464066
0.694596	1.45221		1.01837	1.11343		1.6178	0.668105
1.09997	1.14199		0.578624	1.0621		0.706576	0.95351
1.14211	1.25305		0.106408	1.12082		1.33149	1.09522
0.311752	0.987751		1.65495	1.02234		1.0027	1.19326
0.866252	0.539239		1.15688	0.99019		0.789652	0.392927
0.16671	0.868739		1.45099	0.056564		1.01801	0.825821
0.617074	0.707812		1.1406	0.391046		1.10357	0.945831
0.745496	0.993544		1.54586	0.469034		0.549962	0.427755
0.91307	1.27189		1.46273	0.635469		0.912493	0.760739
1.05836	0.953229		0.966679	0.745707		0.942246	1.16849
1.32476	1.01683		0.900841	0.817948		0.727055	1.40631
0.775117	1.22808		0.951348	0.370377		1.01035	1.07915
0.345336	1.39339		0.051368	0.602055		1.13525	1.50368
1.20199	1.02854		2.06235	0.531273		0.803795	0.656308
1.07494	1.00516		0.250409	0.165829		0.600709	1.09522
1.22796	0.813881		1.37539	1.41593		0.775593	0.629339
1.34262	1.01683		0.900477	0.442147		0.754663	1.38013
1.13364	0.841161		1.67775	0.237458		0.740816	1.34549
0.944735	1.05209		1.96775	0.153539		1.52031	1.03933
1.20199	1.10573		1.07787	1.41593		1.55553	0.64953
1.31586	1.19093		0.402811	1.32955		1.56437	0.427755
0.767676	1.04619		1.64648	1.92539		1.17527	0.885148
1.03365	1.35462		1.30144	1.37539		1.28975	0.279111
1.10835	1.2656		1.53862	1.31249		0.934778	0.976671
0.873998	0.879852		1.33036	0.951348		0.429832	0.121116
1.20199	1.00516		1.33036	1.02358		0.846722	1.39757
1.26288	1.11175		1.41838	0.895841		1.24846	0.170347
1.40576	1.21565		0.84999	1.29551		0.868463	0.206143
1.02546	1.20327		0.514633	1.37539		1.0957	1.28557
0.440307	1.03441		0.546681	0.548662		1.04886	1.08718
1.39668	0.76554		0.818933	1.41012		1.5467	1.22656
1.54428	1.3675		0.345777	0.83657		1.16723	0.877657
0.630941	1.02854		0.868809	0.987246		1.23207	0.615996
1.72585	1.12986		0.894113	0.971807		0.41837	0.704403
1.49763	0.958954		2.33377	0.071789		0.687851	0.683652
0.928858	0.981969		0.504095	0.161939		0.655048	0.500304
1.46986	0.868739		0.397948	0.422556		0.991031	0.656308
1.37858	0.792275		0.232657	0.515077		0.674666	0.697463
1.4791	1.42596		0.309399	0.343586		0.499302	0.704403
0.089533	1.03441		0.020448	0.422556		1.47149	0.95351
0.745345	1.16026		1.61542	0.008441		0.566094	0.544341
0.976073	1.33538		1.40358	0.422556		1.05902	0.544341
0.695108	0.87429		0.887764	1.12979		1.42065	0.031131
1.36929	0.964691		1.89382	0.347221		1.10517	1.07915
1.14753	1.09973		0.373931	1.22832		0.642077	1.16027
1.04165	1.09973		0.595947	0.212255		0.701121	1.38013
1.42148	0.891013		0.797032	0.294047		0.727914	0.215442
1.11832	1.28451		0.862685	0.956449		0.629193	0.326301
0.391962	1.46539		0.844608	0.699044		0.721185	0.140949
1.36929	0.592099		1.24301	0.185052		1.77055	1.20988
0.736892	0.970439		1.14199	2.11844		1.54885	0.183503
1.41099	0.166123		1.27732	1.47058		1.48002	0.825821
1.19678	1.22186		0.880889	0.629569		0.910006	0.451516
0.966821	0.953229		1.36795	0.097013		1.40384	0.274021
1.33828	1.17249		1.38208	0.178225		1.02862	0.847907
1.33828	0.820262		1.16196	1.66209		1.85275	0.629339
1.30752	0.79007		0.936255	0.478069		1.67179	1.75171
0.930109	0.576096		0.954959	1.09823		1.2799	1.13573
0.921005	0.936785		0.557714	1.35949		1.62752	0.337117
1.16715	1.01728		1.71241	0.437397		0.741436	1.32827
0.822859	0.673151		0.911509	0.417517		0.687851	1.16849
0.59821	0.589651		0.627048	0.658054		0.976128	0.024057
0.440779	0.812679		0.756164	0.51993		0.661566	1.30259
0.49886	0.850829		1.08929	1.03754		0.418441	0.487951
0.72847	0.797583		0.385121	0.612681		0.668105	0.833161
0.49886	0.767676		0.476185	0.862521		0.385271	1.10328
1.04165	0.596468		0.197182	0.442415		0.845449	1.22656
0.543967	0.694596		0.441888	2.0678		0.94655	0.234445
0.805413	1.39668		1.19551	1.11871		0.464066	0.421882
0.55161	1.30698		1.45344	0.052807		0.446772	0.796676
1.87319	1.44227		0.948711	1.14622		0.374419	0.028705
1.05114	0.322819		1.45344	1.05092		1.00601	1.02355
0.957599	0.745496		1.07624	0.997717		0.859658	0.976671
1.74796	1.01728		1.36091	1.25846		1.15197	0.704403
1.16715	0.976759		1.38916	1.53862		0.635624	1.22656
1.277	1.52556		1.42475	1.32311		1.34553	0.704403
0.805413	1.35158		1.16196	1.63093		0.831319	0.992215
	1.15911		0.954959	0.658054		0.342489	0.930534
	0.79007		1.35387	0.462676		1.23944	0.74652
	0.745496		1.29113	0.573876		1.30438	0.387218
	1.61039		1.08276	1.09823		1.23944	0.95351
	1.50692		0.923855	1.28706		1.05902	1.45915
	1.09997		0.151128	0.991132		1.35381	0.229644
	0.701794		1.19551	1.04422		1.34553	0.818502
	1.37858		0.961221	0.122251		1.02106	0.149158
	1.19337		0.616206	1.03742		1.05902	0.900192
	1.26288		0.817051	1.031		1.18353	0.72536
	1.0501		0.999111	1.27043		1.14413	0.718351
	1.04186		0.637155	0.967497		0.873945	1.60095
	0.673151		0.616379	1.45344		1.01353	0.686854
	1.10835		1.14186	0.676611		1.74343	0.603335
	0.827869		1.5359	0.82666		1.27177	0.28823
	1.18477		1.19299	0.756164		0.902755	1.01733
	1.45145		0.421784	1.16196		1.2799	0.22226
	1.14211		1.33068	1.27043		0.961301	1.44692
	1.14211		1.64929	0.874807		1.08971	0.641433
	0.582861		0.313275	1.22258		1.83715	0.303094
	0.617074		1.18014	0.886985		0.833161	1.03985
	0.709016		1.20588	0.868739		1.00002	0.323296
	1.21928		0.891911	0.616206		1.00002	0.154226
	1.0916		1.06659	1.12213		1.01568	0.505626
	0.881766		0.942913	0.79115		0.782235	1.20203
	0.782582		1.16532	0.961221		0.718351	0.397333
	1.24538		1.50333	0.446735		0.885148	1.4807
	0.90521		1.4898	0.157945		1.07915	0.566022
	0.873998		0.151142	0.986405		0.840524	0.354402
	0.897373		0.747492	0.911509		0.760739	0.628648
	0.723535		1.49088	1.22938		1.35412	0.523506
	0.623995		0.87083	1.22258		1.36277	0.878562
	0.812679		0.882467	0.756164		1.46802	0.424983
	0.497012		0.995548	0.82666		1.20156	0.559881
	0.775117		1.06306	1.24985		1.08718	1.26585
	1.37858		0.697208	1.49682		1.23493	0.419404
	0.936785		1.05744	0.886985		1.14389	0.375663
	0.637912		1.05064	0.868739		1.00002	1.53185
	0.976759		0.815845	1.57745		0.847907	0.60963
	0.843152		1.00345	0.263263		1.21821	0.767087
	1.0916		1.03709	1.01181		1.19326	0.370309
	1.28046		1.02359	1.45344		1.09522	0.673771
	0.90521		1.05744	1.29805		1.02355	0.505626
	1.23666		1.05064	0.699039		1.23493	1.17839
	1.41486		0.072414	0.844608		1.36277	1.56628
	1.21928		1.46073	0.961221		1.15207	1.17839
	0.694596		1.3707	0.016009		0.833161	0.70002
	1.42398		0.413365	0.22362		1.06316	0.354402
	1.33368		0.81898	0.893095		1.00002	0.794482
	1.39668		1.18155	1.22938		0.690546	0.726601
	1.29812		0.654994	0.911509		1.13573	0.829172
	0.415849		1.0598	0.010699		0.922917	0.572186
	0.295394		0.466856	0.565456		1.35412	0.590809
	0.078868		1.73157	0.637155		0.753618	0.249833
	1.61039		0.026946	0.915382		0.64953	1.00455
	1.97478		1.99844	0.805729		0.718351	0.700021
	1.59141		1.15684	0.927193		0.183503	0.871263
	1.29812		0.247961	1.17373		1.13573	0.727688
	0.637912		0.604753	1.00518		1.21821	0.339926
	0.356783		1.73862	0.915382		1.10328	0.26918
	0.447908		1.17535	0.46811		1.12759	1.17001
	0.831628		0.791713	1.33737		0.885148	0.955351
	0.646054		0.902606	0.253525		1.26017	0.75571
	0.559289		0.835488	0.107858		0.796676	1.30289
	0.858121		0.73811	1.09149		0.847907	0.222662
	1.08936		0.541471	1.35076		0.885148	1.14401
	1.04165		1.30763	1.17373		0.847907	0.138973
	0.736892		1.10797	1.27106		1.00002	0.148705
	0.948406		1.7105	1.18656		1.29407	0.59821
	1.59281		0.7755	1.09775		1.16849	1.15698
	0.736892		1.68951	2.09907		0.984433	0.895024
	1.13777		0.8913	0.47279		0.739444	0.179183
	1.36929		1.4181	0.405424		0.767882	0.577464
	0.858121		1.06578	0.47279		0.398663	0.772692
	0.893873		0.948302	1.46959		1.11136	0.361758
	0.976073		1.11378	1.28549		0.892659	0.285328
	0.745345		1.94794	1.17155		1.29407	0.572316
	1.07019		0.276669	1.36339		0.818502	0.812802
	1.08936		0.110036	1.30482		0.775047	1.86449
	1.35893		1.50413	1.53049		0.907746	0.536712
	1.21667		1.08694	1.64078		1.19326	0.348604
	0.745345		1.14763	0.053437		1.01568	0.318551
	1.02277		0.694447	0.236344		0.811205	0.402181
	0.921005		0.306835	1.28746		0.782235	0.77838
	1.53857		1.8116	1.09424		0.900192	0.918997
	1.22666		0.704505	1.38115		0.972775	0.727688
	0.62997		0.433467	1.19599		0.808298	0.603435
	0.447908		1.999	0.330737		0.836169	0.536712
	0.711724		1.51198	1.30735		1.19413	0.496966
	0.68685		0.603651	1.30735		0.584579	0.327045
	0.939242		0.313591	0.34343		1.05496	0.277215
	1.21667		0.970782	0.119919		0.794482	0.77838
	1.78182		1.46008	0.067738		0.80138	0.955351
	1.19678		1.76814	0.989484		1.04739	0.587807
	1.23667		0.283203	0.546872		0.900019	0.836024
	1.06065		0.980807	1.34073		0.843186	0.700021
	1.40052		0.970782	0.38245		1.05496	0.165404
	1.21667		1.54777	1.25453		0.364981	0.895024
	1.29732		1.29568	1.24144		0.928895	0.40676
	1.12803		1.13201	0.254163		1.10071	0.281262
	0.976073		0.680899	0.953359		1.0024	0.277215
	1.20671		0.343647	0.894155		0.907209	0.562065
	1.04165		0.92115	0.659815		1.24179	0.656504
	0.753831		0.690756	0.205782		0.660772	0.192206
	1.69199		1.06042	0.293629		1.33895	0.795529
	1.12803		1.01478	0.386871		0.808298	0.551877
	1.177		1.59385	0.273659		1.04739	0.801273
	0.831628		1.01026	1.42882		0.523506	0.521688
	0.985354		1.69495	0.33495		0.33873	0.738854
	0.867014		0.20585	0.400237		1.29817	0.567183
	0.711724		1.27877	0.947382		0.447546	1.03571
	1.02277		1.19171	1.27426		1.16271	0.883117
	0.662272		0.296659	1.20892		1.03232	0.694531
	0.720081		1.69495	0.760302		1.63588	0.472647
	0.670431		1.45892	0.134742		1.07013	0.536712
	0.720081		1.26412	0.13133		0.733298	0.824386
	0.559289		1.25439	0.111488		0.647858	0.824386
	0.930109		0.548684	0.11472		1.43013	0.492069
	0.46952		0.965361	1.28987		0.578371	0.925023
	1.004		1.04666	0.898345		0.628648	0.943181
	0.678624		0.826354	1.13321		1.60095	0.393076
	0.606099		0.873323	0.898345		1.60095	0.645771
	0.805413		0.490705	1.19648		1.34715	0.59821
	0.646054		0.655202	1.12624		1.29007	0.587807
	0.893873		1.46915	0.990104		1.27391	0.992171
	0.948406		1.05124	0.618735		1.4807	1.61875
	0.948406		0.441775	1.16118		1.05496	0.196916
	0.49147		1.12925	1.02359		1.20995	0.467832
	0.88489		1.03145	0.996772		1.37187	0.727688
	0.770899		0.839303	1.18232		1.07775	0.577464
	0.606099		2.04906	0.885481		0.950751	1.02945
	1.22666		0.592676	1.09855		0.980154	0.277215
	0.805413		0.403477	1.04386		1.38843	0.335614
	1.20671		0.171324	1.05744		1.22584	0.375074
	1.49564		0.081461	0.185442		1.67106	0.253349
	1.30752		0.123647	0.041713		0.641433	0.234014
	0.711724		1.50259	0.017273		0.328414	0.402181
	1.21667		1.60733	0.91127		1.33076	0.865356
	0.753831		1.67634	0.898345		1.21789	0.567183
	1.4637		1.50259	0.540758		0.615948	0.38404
	1.26687		1.97521	1.25367		0.559881	0.467832
	1.37967		1.52702	0.072414		0.773906	0.883117
	1.44254		0.656308	0.784826		1.18625	0.33132
	0.7034		1.84326	0.822097		1.3987	0.189756
	1.10864		0.320184	0.724005		0.511751	1.04827
	0.646054		2.19946	0.630158		0.992171	0.986002
	1.29188		0.053411	0.748137		1.26923	0.593001
			1.27716	0.439839		1.11821	1.51094
			0.338547	0.37893		1.28266	0.439292
			1.20288	0.589943		1.66257	1.01697
			0.492955	1.13232		1.60424	0.772692
			0.900475	1.31404		1.28266	1.72902
			0.921096	0.171531		1.47555	0.683593
			1.86941	1.37877		1.58976	0.593001
			0.592676	0.026946		1.11821
			0.819565	1.23775		1.38488
			0.126306	0.711781		1.95668
			0.509855	0.499046		1.76631
			1.66372	0.030536		1.48261
			1.50663	1.07177		1.20937
			1.95496	0.743413		0.883117
			0.711312	0.8913		2.59932
			0.242601	0.177871		0.196916
			0.443524	2.65005		0.871263
			0.726536	1.06696		1.7738
			1.64504	0.365548		1.87212
			1.02392	0.529159		0.501878
			1.18188	0.943302		1.27593
			0.686179	2.7587		1.22922
			0.267748	0.009018		0.795529
			1.48718	1.06032		1.61875
			1.1225	1.13405		1.15698
			1.56679	1.14763		1.05456
			1.24944	0.086382		1.10538
			0.054411	0.142564		1.09898
			1.12936	0.306749		1.49675
			0.949221	1.76814		0.772692
			0.99806	0.31703		0.818587
			1.05272	0.121974		1.34367
			0.947251	0.238034		0.889064
			0.624068	0.155966		1.12464
			0.123517	0.055142		1.60424
			2.88266	0.727108		0.937115
			0.913623	0.829343		0.961455
			0.808777	0.266772		0.961455
			0.647765	0.21041		0.59821
			1.00879	1.62946		0.551877
			1.04354	1.11946		0.608674
			0.947251	1.44863		0.943181
			0.624068	1.88551		0.744459
			0.123517	1.80493		0.912984
			2.88266	1.79264		1.14401
			0.913623	1.76814		0.949259
			0.808777	1.04167		1.20937
			0.647765	0.472271		0.853583
			1.00879	0.114533		0.587807
			1.04354	0.686594		0.640427
			1.1113	0.500086		0.818587
			0.339891	0.178227		0.998353
			0.155683	0.207411		1.04198
			1.83698	1.80493		0.931063
			1.04615	1.09332		0.511751
			1.95491	1.17234		0.883117
			1.02473	0.147877		0.587807
			0.799108	0.147877		0.577464
			1.22842	1.31358		0.979846
			1.05153	0.279661		0.531688
			0.562156	0.329957		0.562065
			0.889145	1.4		0.425248
			1.5062	0.085546		0.705526
			1.2005	0.080397		1.66991
			0.759943	0.426609		0.795529
			0.897921	0.237071		1.22259
			1.46183	0.518504		0.651131
			0.173608	0.560144		1.12464
				1.28711		2.01896
				0.929415		0.883117
				0.534393		0.772692
				0.55044		1.78881
				0.783732		0.761357
				0.914095		1.5466
				0.895065		1.17654
				1.05098		1.0926
				0.023195		1.51805
				0.062456		1.12464
				0.560144		0.937115
				0.094361		0.277215
				1.34291		1.28266
				1.19171		1.46851
				1.65213		1.06719
				1.1965		0.912984
				1.6044		1.17654
				0.47655		1.22259
				0.346043		0.836024
				0.822127		0.744459
				1.40304		0.967573
				0.131405		0.784083
				0.407888		1.15698
				0.780258		1.20278
				1.89209		0.992171
				1.6468		0.651131
				0.311818		0.672714
				0.339733		0.477478
				0.411236		0.603435
				1.15368		0.640427
				1.35786		0.705526
				1.39799		0.672714
				0.305724		0.572316
				0.666984		1.25584
				1.91444		0.496966
				1.00574		0.463034
				1.32306		0.656504
				0.578472		0.645771
				0.504996		0.556964
				1.61496		0.955351
				0.197917		0.444007
				0.023116		0.339926
				0.512194		1.26253
				1.43851		0.943181
				1.32802		0.572316
				1.01026		0.818587
				1.4487		0.667296
				0.391286		0.348604
				1.11139		0.562065
				1.12074		0.656504
				0.015856		0.700021
				0.025731		0.683593
				0.054793		0.678146
				0.043255		0.700021
				0.023116		0.52668
				1.1679		0.273188
				0.813695		1.23585
				1.50001		0.77838
				1.45381		1.06087
				0.96982		0.830198
				0.438345		0.705526
				0.305724		0.807031
				0.780258		0.750077
				0.150161		0.871263
				0.48361		0.943181
				1.56236		0.727688
				1.37286		0.795529
				1.15368		1.83409
				0.559793		1.04198
				0.070905		1.53945
				1.00574		1.56094
				1.32802		2.16945
				1.30825		1.61875
				1.46403		1.73645
				1.27877		1.7738
				1.57284		1.15049
				1.15368		0.847716
				0.533987		0.711045
				0.278803		0.784083
				0.686775
				0.63185
				1.46403
				0.647387
				1.25439
				0.56724
				1.269
				0.40122
				0.140679
				1.48456
				0.473033
				1.24467
				1.10207
				0.305724
				0.843334
				0.856144
				0.597355
				1.24953
				0.643491
				1.48456
				0.138341
				1.25439
				0.241407
				0.305724
				0.264208
				0.570976
				0.126848
				1.55568
				1.06778
				1.31388
				0.783732
				0.708095
				0.751003
				0.761861
				0.039097
				0.995537
				0.049632
				0.579567
				0.584542
				0.501929
				0.333215
				0.789231
				1.11686
				0.629947
				1.13546
				1.12305
				2.30273
				0.681708
				0.182505
				0.149773
				0.073068
				0.03319
				0.04321
				0.269358
				0.579567
				0.869837
				1.07517
				2.00196
				1.5209
				1.75273
				0.353482
				0.583764
				1.04264
				0.539884
				1.29451
				0.227155
				0.597149
				0.526944
				2.16497
				1.54543
				0.496362
				0.928404
				1.69882
				1.59183
				0.603016
				0.401033
				0.249701
				0.820103
				1.89156
				1.39759
				0.359993
				1.25448
				1.14021
				1.50663
				1.06414
				0.267748
				0.312735
				0.409417
				0.430628
				0.456547
				1.1225
				1.35976
				0.351963
				0.741867
				0.328241
				1.39245
				1.39245
				1.45622
				1.0077
				1.17093
				0.666861
				1.24334
				1.43699
				0.239281
				0.951412
				0.405565
				0.1581
				0.232217
				0.454732
				1.04271
				0.929915
				0.910742
				1.97401
				0.185481
				0.82613
				1.06779
				1.38933
				1.2224
				1.38383
				0.90597
				0.056841
				1.66729
				1.31306
				0.1581
				0.232217
				0.454732
				1.04271
				0.929915
				0.910742
				1.97401
				0.185481
				0.82613
				1.06779
				1.38933
				1.2224
				1.38383
				0.90597
				0.056841
				1.66729
				1.31306
				0.739207
				0.726784
				0.56044
				0.488244
				0.757974
				0.86723
				0.974444
				0.880403
				0.141063
				0.292781
				0.206232
				0.429802
				1.30496
				0.128091
				0.122791
				0.215984
				1.18894
				0.49372
				1.2171
				0.464723
				0.014696
				1.05692
				1.11679
				1.00346
				1.16101
				0.109873
				1.12779
				0.502112
				1.29131
				0.164304
				1.01407
				0.894241
				0.878984
				0.889145
				0.660965
				0.966586
				0.606408
				0.813891
				0.731329
				0.251848
				1.16658
				0.49372
				0.173079
				1.00346
				0.656359
				0.950926
				1.13331
				1.26832
				0.00663
				0.440338
				0.566531
				0.813891
				1.04078
				0.01218
				0.811792
				0.724722
				0.791716
				0.902094
				0.836105
				1.35047
				1.21431
				1.23744
				1.28413
				1.19591
				1.21893
				1.2097
				0.991204
				0.939942
				0.969735
				0.239934
				0.063093
				0.054688
				0.718709

## Sheet: S1C
Number of seipin foci/cell area (a.u.)
end-seipin-GFPx7	SKO + WT-seipin-GFPx7	SKO + S166A-seipin-GFPx7	SKO + S166D-seipin-GFPx7
0.905263	1.50446	1.26573	0.979709
1.06551	0.492636	1.25067	1.95449
0.245647	1.31685	0.470331	2.30454
0.92794	2.55722	1.17755	0.722438
1.43679	1.10929	0.891554	2.43598
0.746788	1.51669	1.23556	2.21142
0.768961	2.11008	1.41734	0.966014
1.87566	2.65646	1.14396	0.818082
0.248089	2.10062	1.42362	0.284117
0.337224	1.87882	1.33457	1.35508
0.793027	1.91894	1.51214	1.04312
0.891589	0.96476	1.38704	0.741994
0.84921	1.53484	1.21264	0.863859
2.29479	0.780432	1.38777	0.590962
0.589728	1.96752	1.51337	1.01051
1.3823	0.714003	0.867158	1.40895
0.316676	0.676357	0.935384	1.33271
1.48733	0.729713	1.29673	2.8102
0.566687	0.911829	1.34149	1.86522
0.316257	1.4202	1.14696	1.95416
2.1908	1.73305	1.32927	0.856919
1.49259	1.96869	0.279325	1.00064
0.977802	0.338113	0.759148	1.51449
1.10113	0.903799	0.451581	0.998813
0.608625	1.90086	0.789027	0.732268
0.691131	1.03256	1.16667	0.625352
1.98503	1.64336	1.04727	2.41007
0.590825	1.90182	0.802127	0.597064
0.61491	0.833539	1.72252	0.242557
0.890348	0.315928	0.429557	0.221663
1.56942	1.05386	1.93677	0.204706
0.63503	1.42941	0.40698	0.151947
1.12559	0.613489	0.657961	0.191716
1.67885	0.355087	1.36287	1.97521
0.802445	0.678906	1.88936	1.38094
	0.837515	1.95457	0.310326
	0.253389	1.67114	0.422734
	2.12946	1.42333	1.43528
	1.93111	1.63609	1.81328
	1.06602	1.55258	0.267279
	0.230737	1.84811	0.499704
	0.810368	1.85109	0.429781
	1.7145	2.29912	0.36575
	1.42115	2.31603	0.305423
	1.30995	1.83447	1.74425
	0.876953	1.03718	0.364761
	1.69186	0.599115	0.358709
	1.48152	1.48937	0.48427
	1.52875	1.64201	0.255784
	2.20486	1.22632	0.35746
	2.33754	1.51476	0.189312
	1.05256	1.99451	0.622475
	1.1861	1.5851	0.660745
	1.18576	0.351664	1.63791
	0.706304	1.71492	0.890377
	0.594195	2.0806	0.275831
	1.74514	1.69858	0.61593
	0.780332	0.921829	2.09122
	1.68763	1.87623	2.64198
	0.729273	0.613796	0.389429
	1.38518	2.13757	0.728076
		2.21953	0.626198
		2.33331	0.532904
		0.998773	0.445007
		0.835745	0.531462
		1.89495	0.522645
		1.94081	0.869932
		0.650573	0.705589
			0.372681
			0.520825
			0.35341
			0.322967
			0.29826
			0.221389
			0.279333
			2.01205
			0.452151
			0.849092
			1.99333
			0.129233
			1.72432
			0.620471
			1.33824
			2.35228
			0.358573
			2.08064
			1.28606
			2.63494
			2.49572
			1.36271
			0.793119
			2.51731
			0.600929
			1.64094
			1.99837
			0.591541
			0.715284

## Sheet: S2B
	Distance (nm)
Time (in ns)	Wild-type	S166D
0	1.018	1.018
1000	0.958	1.058
2000	1.017	1
3000	1.122	1.081
4000	0.974	1.025
5000	1.108	1.062
6000	0.983	1.094
7000	0.968	1.091
8000	0.973	1.094
9000	0.991	1.095
10000	0.926	1.073
11000	1.087	1.071
12000	1.062	1.066
13000	0.956	1.068
14000	1.022	1.146
15000	0.978	1.088
16000	0.935	1.033
17000	1.07	1.018
18000	1.023	1.098
19000	0.968	1.104
20000	0.937	1.048
21000	1.063	1.004
22000	1.026	1.052
23000	1.135	0.969
24000	1.018	1.033
25000	0.972	1.097
26000	0.95	1.085
27000	0.884	1.128
28000	0.942	1.011
29000	1.117	1.047
30000	1.07	0.993
31000	1.074	0.985
32000	1.142	0.994
33000	1.061	1.014
34000	1.063	1.042
35000	1.145	0.995
36000	1.152	1.023
37000	1.011	1.032
38000	1.078	0.988
39000	1.093	1.031
40000	1.04	1.03
41000	1.056	1.017
42000	1.014	1.017
43000	1.069	1
44000	1.109	1.082
45000	0.939	1.034
46000	1.093	1.038
47000	1.004	1.029
48000	1.006	1.051
49000	0.911	0.987
50000	1.039	1.005
51000	1.005	1.024
52000	1.079	1.034
53000	1.011	1.026
54000	0.966	1.046
55000	1.042	1.048
56000	1.045	1.067
57000	0.978	1.024
58000	1.013	1.035
59000	1.034	1.014
60000	1.024	1.016
61000	0.952	1.022
62000	0.906	1.026
63000	1.003	0.998
64000	0.984	1.046
65000	0.962	1.077
66000	0.963	1.019
67000	0.918	1.026
68000	0.975	1.011
69000	0.925	1.008
70000	0.965	1.033
71000	1.021	1.032
72000	1.036	1.011
73000	1.054	1.064
74000	1.038	1.057
75000	1.077	1.082
76000	1.025	1.039
77000	0.996	1.046
78000	0.938	1.059
79000	0.977	1.091
80000	1.012	1.041
81000	1.046	1.053
82000	1.009	1.067
83000	1.033	0.989
84000	1.019	1.065
85000	1.059	1.082
86000	1.051	1.055
87000	1.036	1.072
88000	1.017	1.035
89000	1.057	1.084
90000	1.022	1.062
91000	0.994	1.069
92000	1.05	1.007
93000	0.945	1.01
94000	1.038	1.057
95000	0.978	1.032
96000	0.911	1.025
97000	1.026	1.053
98000	1.045	1.048
99000	1.043	1.028
100000	0.975	1.016
101000	1.02	1.029
102000	0.994	0.985
103000	0.983	1.015
104000	1.011	1.023
105000	0.941	1.005
106000	1.028	1.037
107000	1.065	1.044
108000	1.051	1.093
109000	1.042	1.04
110000	1.068	1.066
111000	1.003	1.081
112000	1.062	1.036
113000	1.062	1.015
114000	1.025	1.059
115000	1.046	1.038
116000	1.08	1.028
117000	1.08	1.019
118000	1.008	1.074
119000	1.08	1.019
120000	1.127	1.007
121000	1.099	1.038
122000	1.033	1.012
123000	1.063	0.997
124000	1.061	1.048
125000	1.121	1.08
126000	1.083	0.994
127000	1.084	1.042
128000	0.978	1.025
129000	1.064	1.04
130000	1.094	1.04
131000	1.006	1.033
132000	1.017	1.019
133000	1.085	1.02
134000	1.019	1.011
135000	1.104	0.98
136000	1.035	1.036
137000	1.025	1.033
138000	1.105	1.002
139000	1.088	0.958
140000	1.087	1.066
141000	1.071	1.08
142000	1.116	0.975
143000	1.092	1.005
144000	1.08	0.985
145000	1.04	0.997
146000	1.074	1.012
147000	1.085	0.987
148000	1.125	0.994
149000	1.069	1.01
150000	1.049	0.979
151000	1.033	1.029
152000	1.014	0.995
153000	1.077	0.989
154000	1.035	1.019
155000	1.078	1.002
156000	1.057	1.011
157000	1.029	0.947
158000	1.054	1.003
159000	1.084	0.941
160000	1.098	1.064
161000	1.027	1.001
162000	1.068	0.997
163000	1.001	1.047
164000	1.067	1.021
165000	0.964	1.013
166000	1.037	0.995
167000	1.082	1.001
168000	1.051	1.049
169000	1.121	0.999
170000	1.013	1.055
171000	1.065	0.989
172000	1.04	1.026
173000	1.057	0.947
174000	1.084	0.998
175000	1.053	0.979
176000	1.022	1.002
177000	1.024	1.013
178000	1.09	1.065
179000	1.005	1.039
180000	1.031	0.984
181000	1.04	1.024
182000	0.988	1.014
183000	1.05	1.025
184000	1.074	1.019
185000	1.016	0.958
186000	1.079	0.984
187000	1	1.058
188000	0.99	1.05
189000	1.013	1.102
190000	1	1.028
191000	0.98	1.059
192000	0.977	1.076
193000	0.977	1.059
194000	1.005	1.09
195000	1.01	1.042
196000	1.053	1.066
197000	0.987	0.994
198000	1.065	0.998
199000	1.039	1.04
200000	1.039	1.112
201000	1.031	1.08
202000	1.067	1.016
203000	1.116	0.963
204000	1.035	0.952
205000	1.014	0.952
206000	1.039	0.949
207000	1.01	0.996
208000	1.088	0.956
209000	0.986	0.914
210000	0.979	0.961
211000	0.871	0.922
212000	0.869	0.959
213000	1.007	0.85
214000	1.056	0.981
215000	1.067	0.974
216000	0.987	1.04
217000	1.051	0.977
218000	1.065	1.065
219000	1.064	1.058
220000	1.077	1.062
221000	1.046	1.04
222000	0.941	1.039
223000	0.988	1.053
224000	0.997	1.035
225000	1.094	1.04
226000	1.096	1.024
227000	1.076	1.051
228000	1.039	1.042
229000	1.054	1.049
230000	0.918	1.032
231000	0.949	1.071
232000	1.022	1.016
233000	1.07	1.013
234000	0.954	1.034
235000	1.056	1.025
236000	0.94	0.998
237000	1.034	0.976
238000	1.021	1.053
239000	1.074	1.011
240000	1.003	1.063
241000	1.02	1.093
242000	0.986	1.089
243000	0.97	1.108
244000	1.039	1.041
245000	1.038	1.055
246000	0.976	1.079
247000	1.038	1.142
248000	0.977	1.124
249000	1.006	1.05
250000	1.115	1.08
251000	1.094	1.115
252000	1.036	1.103
253000	1.046	1.068
254000	0.975	0.96
255000	0.987	1.082
256000	1.014	1.046
257000	0.99	1.058
258000	1.058	0.995
259000	1.015	0.984
260000	1.016	1.09
261000	0.97	1.075
262000	1.055	0.995
263000	1.045	1.019
264000	1.069	1.05
265000	1.071	1.094
266000	1.071	1.074
267000	1.057	1.055
268000	1.048	1.082
269000	1.095	1.013
270000	1.017	1.042
271000	1.046	1.065
272000	1.023	1.008
273000	1.028	1.01
274000	1.076	1.034
275000	0.892	1.066
276000	0.921	1.019
277000	1.032	1.052
278000	1.03	1.091
279000	1.078	1.03
280000	1.068	1.09
281000	1.082	1.022
282000	1.059	1.052
283000	1.024	0.977
284000	1.046	1.086
285000	1.025	1.019
286000	1.033	1.101
287000	1.054	1.029
288000	1.039	1.04
289000	0.992	1.062
290000	1.097	1.021
291000	1.07	1.036
292000	1.047	1.006
293000	0.923	1.033
294000	1.052	0.98
295000	1.016	1.034
296000	1.027	1.075
297000	1.024	0.957
298000	1.026	1.053
299000	0.966	1.002
300000	1.002	0.939
301000	1.061	0.982
302000	1.087	0.994
303000	1.053	1.082
304000	1.037	1.052
305000	0.949	1.075
306000	1.019	1.092
307000	1.011	1.026
308000	1.035	0.989
309000	0.983	1.067
310000	0.924	0.964
311000	1.002	1.076
312000	1.034	1.088
313000	1.098	1.041
314000	1.045	1.09
315000	1.026	1.033
316000	1.039	1.035
317000	1.076	1.044
318000	1.008	1.027
319000	1.02	1.083
320000	1.042	0.98
321000	1.041	0.976
322000	1.042	1.044
323000	1.058	1.004
324000	1.044	1.038
325000	1.064	1.039
326000	1.032	1.03
327000	1.045	1.076
328000	0.985	1.042
329000	0.987	1.002
330000	0.971	1.037
331000	1.035	1.086
332000	1.024	1.069
333000	1.075	1.017
334000	1.024	0.975
335000	1.051	1.091
336000	1	1.1
337000	1.041	1.094
338000	0.984	1.062
339000	1.062	1.097
340000	1.025	1.015
341000	0.999	1.071
342000	1.006	1.1
343000	1.084	1.055
344000	1.075	1.083
345000	1.046	1.084
346000	1.098	1.069
347000	1.064	1.061
348000	1.027	1.059
349000	0.97	1.092
350000	1.068	1.039
351000	1.054	1.035
352000	1.076	1.05
353000	1.092	1.035
354000	1.06	1.08
355000	1.043	1.048
356000	1.003	1.064
357000	1	1.054
358000	1.06	1.035
359000	1.061	1.011
360000	1.026	1.073
361000	1.065	1.042
362000	1.075	1.07
363000	1.013	1.031
364000	1.011	1.066
365000	1.028	1.051
366000	1.007	1.034
367000	1.025	1.031
368000	0.987	0.995
369000	1.017	1.067
370000	1	1.027
371000	1.034	1.096
372000	1.028	1.095
373000	1.032	1.042
374000	0.981	1.02
375000	1.03	1.052
376000	1.011	1.063
377000	0.989	1.061
378000	1	1.04
379000	1.002	1.059
380000	0.946	1.045
381000	0.967	1.019
382000	0.967	1.027
383000	1.048	1.088
384000	1.128	1.05
385000	0.977	1.019
386000	0.983	1.002
387000	0.968	1.046
388000	1.024	1.065
389000	1.073	1.065
390000	0.988	1.05
391000	1.021	1.055
392000	1.053	1.063
393000	0.97	1.059
394000	0.981	1.076
395000	0.978	1.022
396000	0.983	1.029
397000	1.033	1.053
398000	1.002	1.069
399000	0.918	1.032
400000	1.022	1.061
401000	0.991	1.063
402000	0.977	1.043
403000	1.02	0.99
404000	1.073	1.026
405000	1.011	1.055
406000	1.009	1.003
407000	0.986	0.983
408000	1.066	1.036
409000	0.983	1.062
410000	1.023	1.063
411000	1.022	1.002
412000	0.991	1.038
413000	1.063	1.124
414000	1.027	1.049
415000	1.033	1.079
416000	0.993	1.076
417000	1.056	1.122
418000	1.011	1.033
419000	1.021	1.092
420000	1.054	1.035
421000	1.033	1.11
422000	1.075	1.108
423000	0.975	1.079
424000	1.03	1.12
425000	1.048	0.941
426000	0.908	0.997
427000	0.909	1.054
428000	1.012	1.012
429000	1.022	1.088
430000	0.981	1.113
431000	1.036	1.122
432000	0.95	1.095
433000	1.045	1.014
434000	1.049	1.022
435000	1.065	1.043
436000	1.008	1.038
437000	1.058	1.016
438000	1.061	1.004
439000	1.011	0.995
440000	1.002	1.003
441000	1.018	0.981
442000	1.005	0.979
443000	1.045	1.036
444000	1.027	0.994
445000	1.087	1.029
446000	1.054	1.058
447000	1.042	1.068
448000	1.019	1.02
449000	1.034	1.099
450000	1.005	0.955
451000	0.931	1.017
452000	0.983	1.041
453000	0.989	1.013
454000	0.977	1.034
455000	0.998	1.044
456000	0.997	1.026
457000	0.997	1.039
458000	0.992	1.07
459000	0.984	1.079
460000	0.984	1.058
461000	1.023	1.015
462000	1.005	1.018
463000	1.056	0.985
464000	1.086	1.012
465000	0.945	0.993
466000	1.019	1.081
467000	1.03	1.02
468000	1.014	1.117
469000	1.032	1.068
470000	0.97	1.098
471000	1.058	1.006
472000	1.073	1.027
473000	0.984	1.042
474000	1.022	1.068
475000	1.027	1.048
476000	1.035	1.042
477000	1.013	1.072
478000	0.939	1.141
479000	0.954	1.078
480000	1.011	0.991
481000	0.978	1.012
482000	1.025	0.978
483000	0.946	1.005
484000	1.004	1.003
485000	1.008	0.964
486000	1.097	1.006
487000	0.997	1.017
488000	0.97	1.077
489000	0.891	1.033
490000	1.036	1.065
491000	0.952	1.031
492000	0.979	1.017
493000	1.058	0.961
494000	0.967	1.047
495000	0.858	1.002
496000	0.962	0.99
497000	1.002	1.102
498000	1.08	1.045
499000	1.065	1.004
500000	1.076	1.01
501000	0.986	1.024
502000	0.985	1.027
503000	0.98	1.042
504000	1.013	0.998
505000	1.013	1.026
506000	1.053	1.083
507000	1.023	1.045
508000	1.089	1.063
509000	1.073	1.081
510000	1.044	0.988
511000	1.104	1.064
512000	1.074	0.976
513000	1.018	1.023
514000	0.921	1.001
515000	1.033	1.014
516000	0.997	1.077
517000	0.957	1.029
518000	1.011	0.988
519000	1.028	1.065
520000	1.043	1.027
521000	1.095	1.041
522000	0.996	1.042
523000	1.032	1.037
524000	1.056	1.015
525000	1.099	1.05
526000	1.039	1.049
527000	1.016	1.085
528000	1.032	0.96
529000	1.103	1.022
530000	1.047	1.103
531000	1.048	1.052
532000	1.063	1.073
533000	1.093	1.047
534000	1.107	1.091
535000	1.091	1.022
536000	1.055	0.991
537000	1.077	1.022
538000	1.066	1.005
539000	1.047	1.032
540000	0.893	1.027
541000	1.064	1.043
542000	0.997	1.076
543000	1.1	1.104
544000	1.054	0.993
545000	1.047	1.099
546000	1.083	1.034
547000	1.014	1.059
548000	0.974	1.036
549000	1.023	1.05
550000	1.016	1.015
551000	1.091	0.988
552000	0.996	0.952
553000	1.07	0.991
554000	1.09	1.065
555000	1.066	1.066
556000	1.105	1.035
557000	1.027	1.03
558000	1.082	1.075
559000	1.078	1.048
560000	1.028	1.054
561000	1.08	1.034
562000	1.011	1.014
563000	1.023	1.033
564000	1.041	1.02
565000	1.073	0.947
566000	1.069	1.095
567000	1.014	1.128
568000	1.087	1.123
569000	1.065	1.099
570000	1.06	1.032
571000	1.082	1.03
572000	1.016	1.02
573000	1.055	1.025
574000	1.089	1.033
575000	1.033	1.015
576000	1.105	1.015
577000	0.803	1.02
578000	1.103	1.026
579000	1.085	1.058
580000	1.081	1.029
581000	1.112	1.009
582000	1.041	0.99
583000	1.089	1.051
584000	1.072	1.075
585000	1.022	1.084
586000	1.031	1.116
587000	1.069	1.032
588000	1.032	1.121
589000	1.067	1.083
590000	1.117	1.048
591000	1.023	0.991
592000	1.005	0.966
593000	0.965	1.029
594000	1.046	1.003
595000	1.045	1.039
596000	1.018	1.043
597000	0.891	1.096
598000	0.993	1.065
599000	0.995	1.113
600000	0.99	1.115
601000	0.957	1.056
602000	1.064	1.052
603000	1.113	1.005
604000	1.079	0.998
605000	1.012	0.999
606000	0.979	1.05
607000	1.102	0.989
608000	1.08	0.976
609000	1.026	1.034
610000	1.045	0.987
611000	1.075	0.99
612000	0.968	0.957
613000	1.048	1.003
614000	1.046	0.967
615000	1.066	0.987
616000	1.056	0.997
617000	1.064	1.01
618000	1.012	1.013
619000	1.047	1.019
620000	0.998	0.975
621000	0.867	0.979
622000	1.001	0.991
623000	0.962	1.043
624000	1.021	1.009
625000	0.945	0.985
626000	1.032	0.99
627000	1.04	0.983
628000	1.042	1
629000	0.959	1.031
630000	1.086	1.017
631000	1.076	1.009
632000	1	1.016
633000	1.021	0.986
634000	1.065	0.971
635000	0.936	1.016
636000	1.012	0.981
637000	1.063	0.991
638000	1.002	1.018
639000	1.004	1.02
640000	0.976	1.051
641000	1.078	1.087
642000	1.038	1.027
643000	1.049	1.035
644000	0.985	0.987
645000	1.007	1.022
646000	1.033	1.073
647000	1.033	1.158
648000	1.011	1.121
649000	1.05	1.037
650000	1.1	1.103
651000	1.053	1.001
652000	1.038	1.05
653000	1.035	0.949
654000	1.001	1.043
655000	1.013	1.038
656000	1.009	1.029
657000	1.016	1.035
658000	1.027	0.987
659000	1.019	1.035
660000	0.976	1.012
661000	1.013	1.064
662000	1.009	1.038
663000	1.089	1.048
664000	1.074	1.108
665000	1.015	1.088
666000	1.004	1.061
667000	1.076	1.005
668000	1.019	1.051
669000	1.036	1.016
670000	0.979	1.062
671000	0.989	1.01
672000	1	1.033
673000	1.02	1.074
674000	1.038	1.003
675000	1.01	1.078
676000	0.953	0.979
677000	1.016	1.008
678000	1.034	1.068
679000	1.037	1.04
680000	1.061	1.043
681000	1.068	1.065
682000	0.923	1.026
683000	0.993	1.047
684000	1.012	1.043
685000	1.008	1.06
686000	1.006	1.033
687000	1.008	1.03
688000	0.999	1.029
689000	1.032	1.096
690000	1.029	1.013
691000	1.027	1.052
692000	0.956	1.074
693000	1.014	1.045
694000	1.074	1.026
695000	1.025	1.059
696000	1.094	1.027
697000	1.037	1.04
698000	1.065	1.096
699000	1.036	1.087
700000	1.085	1.041
701000	1.053	1.042
702000	1.104	1.101
703000	1.041	1.113
704000	1.078	1.079
705000	1.088	1.135
706000	0.993	1.114
707000	1.018	0.985
708000	1.098	1.004
709000	1.089	1.033
710000	0.981	1.019
711000	1.061	1.011
712000	1.102	1.031
713000	0.938	1.01
714000	1.128	1.098
715000	1.068	1.054
716000	1.088	1.048
717000	1.093	1.021
718000	1.097	1.015
719000	1.086	1
720000	1.043	1.062
721000	1.071	1.057
722000	1.028	1.044
723000	1.023	1.06
724000	1.012	1.04
725000	0.994	1.08
726000	0.998	1.03
727000	1.029	1.059
728000	0.987	1.033
729000	1.029	1.016
730000	1.01	1.09
731000	1.067	1.042
732000	1.008	1.048
733000	0.872	1.096
734000	1.011	1.049
735000	0.991	1.007
736000	1.029	1.08
737000	1.034	1.093
738000	1.021	1.068
739000	1.01	1.041
740000	1.07	1.056
741000	1.004	1.081
742000	1.064	1.08
743000	1.138	1.048
744000	1.124	1.097
745000	1.102	1.056
746000	1.048	1.076
747000	1.105	1.092
748000	1.124	0.918
749000	1.105	1.04
750000	0.939	1.108
751000	0.969	1.086
752000	1.076	1.09
753000	0.983	1.031
754000	1.014	1.05
755000	1.019	1.076
756000	1.042	1.034
757000	1.047	1.052
758000	0.991	1.056
759000	1.103	1.043
760000	0.994	1.088
761000	1.068	1.023
762000	1.038	0.971
763000	1.05	0.969
764000	1.013	1.096
765000	1.02	1.071
766000	1.035	0.956
767000	0.968	0.998
768000	0.944	0.942
769000	1.035	1.039
770000	1.02	1.092
771000	0.989	1.068
772000	1.053	1.032
773000	1.099	0.963
774000	1.05	0.919
775000	1.095	0.987
776000	1.036	1.027
777000	1.045	1.077
778000	1.057	1.055
779000	1.018	1.022
780000	1.087	1.027
781000	0.998	0.932
782000	1.119	1.023
783000	1.097	0.948
784000	1.102	1.037
785000	1.091	1.001
786000	0.971	0.909
787000	1.08	0.994
788000	0.973	1.001
789000	1.062	1.051
790000	1.082	1.002
791000	1.07	1.051
792000	1.04	1.069
793000	1.11	0.989
794000	1.05	0.974
795000	0.986	1.067
796000	1.022	1.083
797000	1.048	1.046
798000	1.044	1.006
799000	1.083	1.025
800000	1.063	1
801000	1.095	1.004
802000	1.079	1.065
803000	0.985	1.012
804000	1.06	1.011
805000	1.105	1.014
806000	0.976	1.11
807000	1.078	0.968
808000	1.049	1.056
809000	1.042	0.952
810000	1.05	0.994
811000	1.081	1.056
812000	1.038	0.975
813000	1.085	1.025
814000	0.968	0.992
815000	1.033	1.025
816000	1.065	1.038
817000	0.912	1.066
818000	0.967	1.061
819000	1.083	0.997
820000	1.051	1.009
821000	0.979	0.992
822000	0.992	0.99
823000	1.054	1.094
824000	1.12	1.035
825000	1.014	1.004
826000	1.092	1.024
827000	1.019	1.071
828000	1.068	1.022
829000	1.091	1.02
830000	1.058	1.039
831000	1.072	1.019
832000	0.962	1.044
833000	1.075	1.036
834000	1.033	1.079
835000	1.068	1.079
836000	1.028	1.018
837000	1.029	0.996
838000	1.079	1.012
839000	1.047	0.977
840000	1.036	1.086
841000	1.085	1.014
842000	1.096	1.029
843000	1.047	1.102
844000	1.09	1.067
845000	1.075	1.045
846000	1.082	1.048
847000	1.086	1.045
848000	1.071	1.052
849000	1.088	0.964
850000	1.075	0.965
851000	1.051	1.031
852000	1.059	0.978
853000	1.027	0.916
854000	1.01	1.034
855000	0.988	1.041
856000	1.046	1.036
857000	1.093	0.989
858000	1.036	1.039
859000	1.079	1.051
860000	1.033	1.084
861000	1.114	1.041
862000	1.1	0.924
863000	1.071	1.006
864000	1.063	1.057
865000	1.078	1.061
866000	1.035	1.072
867000	1.09	1.054
868000	1.065	1.095
869000	1.085	1.008
870000	1.039	1.054
871000	1.022	1.073
872000	1.058	1.043
873000	1.007	1.032
874000	1.058	1.053
875000	1	1.045
876000	1.091	0.905
877000	1.071	0.977
878000	1.132	1.013
879000	1.083	0.992
880000	1.088	1.013
881000	0.991	1.041
882000	1.038	0.958
883000	1.12	0.992
884000	1.107	1.019
885000	1.105	1.04
886000	1.01	1.014
887000	1.066	1.02
888000	1.073	1.043
889000	1.061	1.036
890000	1.071	0.983
891000	1.105	1.044
892000	1.107	1.015
893000	1.092	0.998
894000	1.076	1.02
895000	1.062	1.032
896000	1.118	0.918
897000	1.078	1.035
898000	1.112	1.022
899000	1.104	0.992
900000	1.014	1.021
901000	1.046	1.077
902000	1.016	1.076
903000	1.011	1.062
904000	1.053	1.072
905000	1.059	1.071
906000	1.073	1.032
907000	1.003	1.078
908000	1.064	1.136
909000	1.032	1.075
910000	1.084	1.074
911000	1.039	1.023
912000	0.958	1.036
913000	0.935	1.109
914000	1.043	1.093
915000	1.006	1.021
916000	1.049	1.114
917000	1.019	1.081
918000	1.051	1.082
919000	0.971	1.038
920000	1.043	1.139
921000	1.05	1.12
922000	1.083	1.092
923000	1.046	1.038
924000	1.073	1.076
925000	0.985	1.019
926000	1.069	1.057
927000	1.019	1.035
928000	1.003	1.082
929000	0.99	1.122
930000	1.086	1.051
931000	1.026	1.019
932000	1.038	0.97
933000	0.987	0.933
934000	1.028	1.02
935000	0.984	0.999
936000	1.007	1.012
937000	1.075	1.015
938000	0.968	1.007
939000	0.999	1.023
940000	0.983	1.065
941000	1.022	1.028
942000	1.02	1.025
943000	0.975	1.009
944000	1.075	0.991
945000	0.981	1.054
946000	1.041	1.04
947000	1.034	0.968
948000	1.005	1.03
949000	0.982	0.975
950000	0.957	1.044
951000	1.001	1.017
952000	1.047	0.961
953000	1.007	1.015
954000	1.06	0.999
955000	0.968	0.984
956000	1.013	0.962
957000	1.041	1.025
958000	1.051	0.978
959000	1.049	1.065
960000	0.974	0.982
961000	0.976	0.957
962000	0.984	1.054
963000	0.994	1.034
964000	0.975	0.944
965000	1.066	0.89
966000	1.048	1.1
967000	1.055	1.123
968000	1.063	1.113
969000	1.058	1.046
970000	1.072	1.035
971000	0.826	1.061
972000	0.815	1.004
973000	0.79	0.997
974000	0.783	1.025
975000	1.005	1.083
976000	0.975	1.001
977000	0.992	1.045
978000	1.049	1.082
979000	0.976	1.064
980000	1.021	1.008
981000	1.02	1.046
982000	0.974	1.104
983000	1.022	1.076
984000	0.925	1.05
985000	0.953	1.013
986000	1.036	1.096
987000	0.96	1.034
988000	0.981	1.007
989000	1	1.045
990000	0.963	1.04
991000	1.028	1.092
992000	0.986	1.069
993000	0.964	1.073
994000	0.976	1.041
995000	0.987	1.075
996000	1.006	1.13
997000	0.943	1.077
998000	0.982	1.086
999000	1.004	0.95
1000000	1.002	1.04

## Sheet: S2D
	Distance (nm)
Time (in ns)	Wild-type	S166D
0	1.209	1.158
400	1.267	1.14
800	1.046	0.992
1200	1.011	1.085
1600	0.872	1.21
2000	1.163	1.231
2400	1.19	1.169
2800	1.156	1.151
3200	1.192	1.127
3600	1.127	1.232
4000	1.123	1.185
4400	1.058	1.178
4800	1.131	1.255
5200	1.07	1.255
5600	1.122	1.267
6000	1.042	1.231
6400	1.098	1.203
6800	1.083	1.176
7200	1.106	1.264
7600	1.118	1.191
8000	1.111	1.18
8400	1.216	1.113
8800	1.121	1.114
9200	1.14	1.191
9600	1.184	1.119
10000	1.142	1.177
10400	1.193	1.125
10800	1.209	1.176
11200	1.165	1.162
11600	1.161	1.123
12000	1.13	1.088
12400	1.143	1.072
12800	1.101	0.912
13200	1.125	1.018
13600	1.146	1.009
14000	1.175	0.946
14400	1.203	0.989
14800	1.214	0.998
15200	1.128	0.958
15600	1.216	0.989
16000	1.134	1.076
16400	1.14	0.946
16800	1.154	1.021
17200	1.193	1.175
17600	1.142	1.074
18000	1.093	1.098
18400	1.248	1.142
18800	1.229	1.029
19200	1.3	1.115
19600	1.233	1.131
20000	1.242	1.104
20400	1.167	1.141
20800	1.205	1.098
21200	1.225	1.087
21600	1.177	1.077
22000	1.138	1.105
22400	1.155	1.011
22800	1.207	1.209
23200	1.132	1.154
23600	1.116	1.09
24000	1.104	1.169
24400	1.209	1.187
24800	1.087	1.195
25200	1.074	1.084
25600	1.161	1.117
26000	1.073	1.144
26400	1.13	1.059
26800	1.058	1.103
27200	1.073	1.094
27600	1.1	1.163
28000	1.11	1.135
28400	1.074	1.151
28800	1.046	1.126
29200	1.025	1.094
29600	1.06	1.143
30000	1.122	1.167
30400	1.041	1.071
30800	1.084	1.059
31200	1.037	1.039
31600	1.077	1.066
32000	1.045	0.993
32400	1.059	1.062
32800	1.055	1.088
33200	1.064	1.079
33600	1.09	1.006
34000	1.082	1.021
34400	1.118	1.055
34800	1.133	1.016
35200	1.038	1.021
35600	1.059	1.026
36000	1.031	0.975
36400	1.056	0.964
36800	1.016	1.048
37200	1.053	1.089
37600	1.018	1.107
38000	1.017	1.062
38400	1.06	1.08
38800	1.03	1.057
39200	1.07	1.096
39600	1.084	1.196
40000	1.142	1.089
40400	1.132	1.113
40800	1.111	1.135
41200	1.074	1.024
41600	1.145	1.061
42000	1.162	1.028
42400	1.069	0.989
42800	1.117	1.074
43200	1.119	1.062
43600	1.119	1.063
44000	1.036	1.086
44400	1.11	0.984
44800	1.147	1.015
45200	1.107	0.963
45600	1.086	1.023
46000	1.121	0.992
46400	1.163	0.995
46800	1.135	1.071
47200	1.073	1.021
47600	1.177	1.014
48000	1.117	0.941
48400	1.114	0.928
48800	1.108	1.084
49200	1.164	1.059
49600	1.049	0.942
50000	1.053	1.003
50400	1.103	1.039
50800	1.079	0.997
51200	1.082	1.015
51600	1.069	1.074
52000	1.141	1.083
52400	1.112	0.97
52800	1.059	0.981
53200	1.088	1.009
53600	1.093	1.045
54000	1.14	0.992
54400	1.173	1.104
54800	1.132	1.098
55200	1.136	1.097
55600	1.093	1.116
56000	1.154	1.177
56400	1.125	1.106
56800	1.049	1.025
57200	1.118	1.03
57600	1.055	1
58000	1.114	1.03
58400	1.025	1.039
58800	1.103	0.955
59200	1.121	0.94
59600	1.011	1.018
60000	1.083	1.01
60400	1.078	1.124
60800	1.003	1.084
61200	1.048	1.069
61600	1.059	1.08
62000	0.913	1.096
62400	1.056	1.14
62800	1.036	1.138
63200	1.072	1.114
63600	1.095	1.11
64000	1.096	1.196
64400	0.965	1.131
64800	1.07	1.07
65200	1.042	1.07
65600	1.087	0.99
66000	1.077	0.954
66400	1.104	1.001
66800	1.113	1.018
67200	1.069	1.003
67600	1.136	0.984
68000	0.96	1.017
68400	1.023	1.028
68800	0.972	0.964
69200	0.931	0.966
69600	0.98	1.007
70000	0.992	0.975
70400	1.002	1.03
70800	0.911	0.995
71200	0.863	0.955
71600	0.976	1.005
72000	0.903	1.063
72400	0.895	1.041
72800	0.937	0.979
73200	0.957	1.02
73600	1.033	1.024
74000	1.091	0.963
74400	1.05	1.092
74800	1.014	1.135
75200	1.028	1.183
75600	0.956	0.985
76000	1.066	0.996
76400	1.052	0.962
76800	1.001	0.978
77200	1.015	1.012
77600	1.066	1.077
78000	0.985	1.171
78400	1.045	1.187
78800	1.076	1.077
79200	0.996	1.127
79600	1.017	1.114
80000	1.001	0.979
80400	1.023	1.017
80800	1.047	1.061
81200	0.99	0.984
81600	1.036	1.107
82000	1.02	1.104
82400	0.922	1.115
82800	1.027	1.116
83200	1.01	1.118
83600	1.042	1.171
84000	0.974	1.136
84400	1.005	1.1
84800	1.005	1.087
85200	1.026	1.077
85600	1.011	1.097
86000	0.969	1.1
86400	0.98	1.068
86800	1.015	1.094
87200	1.012	1.043
87600	1.089	1.141
88000	1.062	1.119
88400	1.083	1.137
88800	1.026	1.138
89200	0.997	1.109
89600	1.019	1.139
90000	1.022	1.119
90400	0.979	1.105
90800	1.026	1.106
91200	1.024	1.152
91600	1.094	1.114
92000	1.023	1.112
92400	1.049	1.139
92800	1.006	0.949
93200	1.104	1.03
93600	1.007	0.91
94000	1.039	0.818
94400	0.992	1.063
94800	1.11	1.03
95200	0.987	1.069
95600	1.002	1.115
96000	1.005	1.12
96400	1.027	1.109
96800	1.073	1.133
97200	1.081	1.075
97600	1.067	1.064
98000	1.014	1.099
98400	1.006	1.119
98800	0.998	1.047
99200	1.1	1.057
99600	1.041	1.083
100000	0.946	1.137
100400	1.017	1.095
100800	1.031	1.058
101200	1.069	1.072
101600	1.043	1.014
102000	1.088	1.115
102400	1.083	0.942
102800	1.046	1.184
103200	1.111	1.156
103600	1.027	1.086
104000	1.092	0.952
104400	0.93	1.088
104800	0.898	1.127
105200	0.984	0.946
105600	0.977	1.075
106000	0.967	1.092
106400	1.033	1.046
106800	0.997	1.083
107200	1.038	1.143
107600	1.069	1.068
108000	1.103	1.053
108400	1.076	1.069
108800	1.069	1.05
109200	1.06	1.009
109600	1.098	1.064
110000	1.084	1.013
110400	1.096	1.051
110800	1.021	1.084
111200	1.073	1.044
111600	0.979	1.098
112000	0.974	1.047
112400	1.02	1.021
112800	1.004	1.013
113200	1.015	1.031
113600	1.092	1.094
114000	1.003	1.056
114400	0.884	1.002
114800	0.879	1.085
115200	1.057	0.964
115600	1.048	1.01
116000	0.966	1.029
116400	1.048	1.012
116800	0.918	1.01
117200	0.892	1.052
117600	0.966	1.047
118000	0.98	1.075
118400	0.96	1
118800	1.028	1.049
119200	0.997	0.911
119600	1.01	0.98
120000	1.065	1
120400	1.024	1.047
120800	1.028	1.025
121200	1.028	0.972
121600	0.924	1.067
122000	0.982	1.068
122400	0.968	1.084
122800	0.931	1.08
123200	0.965	1.066
123600	0.955	1.076
124000	0.986	1.065
124400	0.991	1.093
124800	1.084	1.087
125200	0.863	1.001
125600	1.133	1.034
126000	1.103	1.032
126400	1.057	1.08
126800	1.065	0.985
127200	1.146	0.95
127600	1.11	1.046
128000	0.989	1.004
128400	1.075	0.928
128800	1.064	0.946
129200	1.025	1.02
129600	0.953	1.038
130000	1.015	1.011
130400	1.018	0.98
130800	1.053	0.974
131200	0.933	1.025
131600	0.942	1.05
132000	0.972	1.06
132400	0.944	1.012
132800	1.004	0.918
133200	1.008	1.096
133600	0.988	0.964
134000	1.012	1.146
134400	1.036	1.012
134800	1.014	1.044
135200	0.968	1.075
135600	1.002	1.106
136000	0.992	1.067
136400	0.912	1.065
136800	0.959	1.096
137200	0.977	1.099
137600	1.028	1.022
138000	1.006	1.006
138400	1.026	1.058
138800	1	1.097
139200	1.017	1.136
139600	1.028	1.107
140000	0.977	1.065
140400	1.035	1.059
140800	1.019	1.103
141200	0.966	1.07
141600	1.001	1.043
142000	0.963	1.085
142400	0.991	1.114
142800	0.979	1.033
143200	0.982	0.957
143600	1.009	1.024
144000	0.989	1.048
144400	0.943	1.049
144800	0.962	1.012
145200	0.969	1.057
145600	0.979	1.03
146000	0.962	1.015
146400	0.956	1.07
146800	0.977	1.029
147200	0.947	0.999
147600	0.936	0.943
148000	1.016	0.998
148400	0.955	1.062
148800	1	1.024
149200	1.03	1.06
149600	1.026	0.932
150000	0.986	0.94
150400	1.009	0.967
150800	0.971	0.969
151200	0.951	0.81
151600	0.982	0.936
152000	0.933	0.95
152400	0.934	0.93
152800	0.982	0.846
153200	0.992	0.886
153600	0.936	0.914
154000	0.951	0.956
154400	1.017	0.884
154800	0.973	0.982
155200	0.871	0.994
155600	1.023	1.004
156000	1.045	0.92
156400	0.968	0.993
156800	1.061	0.953
157200	0.974	0.979
157600	1.035	0.933
158000	0.978	1.049
158400	0.899	1.045
158800	0.961	1.027
159200	1.045	0.963
159600	1.027	0.985
160000	0.962	0.954
160400	1.013	1.049
160800	0.993	1.053
161200	1.075	0.947
161600	1.002	0.996
162000	1.042	1.019
162400	1.033	1.064
162800	1.068	1.079
163200	1.014	1.025
163600	0.978	1.1
164000	0.938	1.063
164400	1.048	1.045
164800	1.009	1.085
165200	0.98	1.08
165600	1.05	1.063
166000	1.047	1.098
166400	1.01	1.111
166800	1	0.953
167200	1.026	0.911
167600	1.081	0.944
168000	1.019	0.909
168400	1.029	0.957
168800	1.045	0.93
169200	1.062	0.984
169600	1.044	1.007
170000	1.084	0.929
170400	1.02	1.048
170800	1.04	0.968
171200	1.087	1.07
171600	1.049	0.962
172000	0.984	1.011
172400	0.96	1
172800	0.967	1.089
173200	1.043	0.961
173600	0.961	0.957
174000	0.911	0.999
174400	0.927	1.033
174800	1.031	1.076
175200	0.954	1.022
175600	1.085	1
176000	1.03	0.886
176400	1.083	0.976
176800	1.088	1.047
177200	1.032	1.04
177600	1.078	1.036
178000	1.044	1.016
178400	0.953	1.049
178800	1.018	0.958
179200	0.952	1.05
179600	0.907	0.925
180000	1.047	1.04
180400	1.075	1.045
180800	1.097	0.953
181200	1.099	1.009
181600	1.064	1.039
182000	1.016	1.067
182400	1.06	1.027
182800	1.074	1.035
183200	0.969	1.053
183600	1.033	0.999
184000	1.03	1.106
184400	0.994	1.009
184800	1.047	1.083
185200	1.049	1.028
185600	1.008	1.076
186000	0.994	0.917
186400	0.993	0.99
186800	1.058	0.983
187200	1.059	1.029
187600	1.033	1.004
188000	1.02	0.969
188400	0.983	1.031
188800	0.977	1.001
189200	0.966	0.992
189600	0.937	0.949
190000	1.077	1.029
190400	0.958	1
190800	0.988	0.977
191200	0.99	0.974
191600	1.021	0.95
192000	1.078	0.957
192400	1.022	0.954
192800	1.061	1.002
193200	0.98	0.992
193600	0.96	0.964
194000	1.026	0.945
194400	1.061	0.954
194800	1.035	0.976
195200	0.995	1.004
195600	1.069	0.968
196000	0.97	0.989
196400	1.01	1.008
196800	1.061	0.952
197200	1.003	0.965
197600	1.062	0.983
198000	1.056	0.943
198400	1.063	0.954
198800	0.995	0.98
199200	1.045	0.936
199600	1.029	0.979
200000	1.114	1.004
200400	1.05	0.895
200800	1.118	0.984
201200	1.101	1.016
201600	1.09	0.987
202000	1.09	0.947
202400	1.037	0.965
202800	1.015	1.021
203200	1.1	1.025
203600	1.08	1.015
204000	1.094	0.955
204400	1.099	0.894
204800	0.996	0.888
205200	1.029	0.919
205600	1.122	0.89
206000	1.006	1.001
206400	1.045	1.022
206800	1.054	0.99
207200	0.998	1.016
207600	1.069	0.945
208000	0.976	0.929
208400	0.918	0.879
208800	0.949	0.949
209200	0.974	0.869
209600	1.02	0.974
210000	0.976	0.917
210400	0.94	0.96
210800	0.892	0.924
211200	1.026	0.945
211600	1.057	0.958
212000	1.008	0.975
212400	0.996	0.935
212800	0.949	0.97
213200	0.945	1.032
213600	0.987	0.97
214000	0.935	0.914
214400	0.968	0.974
214800	0.966	1.048
215200	0.986	0.971
215600	0.984	0.9
216000	1.01	0.987
216400	0.913	0.936
216800	0.924	0.98
217200	0.973	0.992
217600	1.018	0.936
218000	0.928	0.994
218400	1.017	0.696
218800	0.982	0.963
219200	1.003	0.927
219600	1.027	0.996
220000	0.898	0.956
220400	0.931	0.975
220800	0.961	0.921
221200	0.934	0.967
221600	0.94	0.917
222000	0.992	0.989
222400	0.901	0.911
222800	0.905	0.987
223200	0.911	0.993
223600	0.998	0.981
224000	0.967	0.932
224400	0.91	0.928
224800	0.917	0.928
225200	0.954	0.943
225600	0.968	0.997
226000	0.993	0.938
226400	0.982	0.985
226800	0.909	0.953
227200	0.954	0.989
227600	0.932	0.968
228000	0.988	0.917
228400	0.974	0.974
228800	0.907	0.933
229200	0.943	0.996
229600	0.981	0.976
230000	0.99	0.921
230400	0.951	0.973
230800	0.912	0.981
231200	0.957	0.924
231600	0.951	0.902
232000	0.98	0.96
232400	0.98	0.953
232800	0.996	0.988
233200	0.932	0.934
233600	0.993	0.91
234000	0.973	0.927
234400	0.982	0.92
234800	0.969	0.963
235200	0.989	0.993
235600	0.987	0.968
236000	0.915	0.931
236400	0.935	0.911
236800	0.932	0.902
237200	0.987	0.957
237600	0.948	0.969
238000	0.958	0.954
238400	0.971	0.957
238800	0.998	0.965
239200	0.92	1.022
239600	0.928	0.902
240000	0.931	0.92
240400	1.023	0.945
240800	0.941	0.927
241200	0.988	1.008
241600	1.004	0.977
242000	0.977	0.979
242400	0.957	0.968
242800	0.973	0.979
243200	0.958	0.968
243600	0.93	0.993
244000	0.948	1.048
244400	0.974	1.058
244800	0.954	1.072
245200	0.985	0.924
245600	1.013	0.966
246000	0.967	0.996
246400	0.975	0.983
246800	0.956	0.955
247200	0.958	0.94
247600	0.912	0.979
248000	0.939	0.99
248400	0.962	0.937
248800	0.993	0.928
249200	0.927	0.942
249600	0.911	0.942
250000	0.952	0.918
250400	0.932	0.972
250800	0.914	0.875
251200	0.937	0.928
251600	0.916	1
252000	0.961	0.875
252400	0.96	0.931
252800	0.99	0.939
253200	0.988	0.958
253600	0.964	1.059
254000	0.984	0.986
254400	0.99	0.938
254800	0.987	1.017
255200	0.999	0.985
255600	0.919	0.928
256000	0.938	0.919
256400	0.953	0.985
256800	0.956	1.053
257200	0.925	0.975
257600	0.958	0.986
258000	1.031	1.047
258400	0.935	1.026
258800	0.893	0.959
259200	0.945	0.993
259600	0.957	1.054
260000	0.964	1.065
260400	0.986	1.037
260800	0.921	0.813
261200	1.004	0.885
261600	1.01	0.951
262000	0.988	0.978
262400	0.984	0.867
262800	1.038	0.909
263200	0.97	0.964
263600	1.041	0.908
264000	0.866	0.963
264400	0.867	0.948
264800	0.999	0.939
265200	1.025	0.976
265600	0.993	0.983
266000	0.984	0.989
266400	1.018	0.989
266800	1.005	0.954
267200	1.011	1.029
267600	1.001	1.01
268000	0.992	1.036
268400	1	0.947
268800	0.986	1.04
269200	1.039	1.041
269600	1.025	1.007
270000	1.016	0.95
270400	1.001	1.055
270800	0.91	0.961
271200	0.991	1.009
271600	0.995	1.006
272000	1.045	0.989
272400	1.07	0.978
272800	1.022	0.945
273200	1.06	0.941
273600	1.022	0.965
274000	1.049	0.999
274400	1.053	0.947
274800	1.041	1.039
275200	1.052	0.966
275600	1.055	0.977
276000	0.972	0.949
276400	1.049	1.057
276800	1.005	0.978
277200	1	1.084
277600	0.974	0.958
278000	1.001	0.975
278400	1.025	1.006
278800	0.986	1.021
279200	1.016	0.972
279600	0.99	1.021
280000	0.978	0.979
280400	0.993	0.993
280800	1.076	1.004
281200	1.057	1.017
281600	0.849	0.979
282000	0.874	1.019
282400	0.904	0.949
282800	0.803	1.002
283200	1.028	0.978
283600	1.015	1.004
284000	0.982	1.028
284400	0.999	1.013
284800	1.007	0.972
285200	0.992	1.006
285600	0.988	0.991
286000	1.048	1.072
286400	1.072	1.032
286800	1.077	1.058
287200	1.105	0.976
287600	1.051	0.965
288000	1.05	0.961
288400	1.007	1.059
288800	0.986	0.952
289200	0.95	0.942
289600	0.991	0.992
290000	1.028	1.031
290400	1.061	0.919
290800	0.976	1.032
291200	0.955	1.088
291600	1.01	0.969
292000	0.968	1.05
292400	1.012	1.055
292800	1.075	1.074
293200	1.105	1.07
293600	1.008	1.122
294000	1.056	1.103
294400	1.001	1.133
294800	0.953	1.121
295200	1.057	1.079
295600	1.028	1.074
296000	0.979	1.076
296400	1.035	1.086
296800	0.985	1.084
297200	1.021	1.011
297600	0.968	1.035
298000	0.982	1.025
298400	1.027	1.103
298800	1.03	1.052
299200	0.977	1.047
299600	1.014	1.109
300000	1.07	1.094
300400	1.087	1.082
300800	0.993	1.037
301200	0.998	1.014
301600	1.031	1.081
302000	1.03	1.033
302400	1.005	1.044
302800	1.074	0.959
303200	1.061	1.037
303600	1.072	1.064
304000	1.055	1.055
304400	1.08	1.042
304800	1.074	1.014
305200	1.064	1.062
305600	0.994	1.047
306000	1.053	0.991
306400	0.966	1.097
306800	1.063	1.01
307200	1.05	1.001
307600	0.957	1.051
308000	1.092	0.976
308400	1.027	1.013
308800	1.079	1.055
309200	0.946	1.005
309600	1.039	0.991
310000	1.043	1.058
310400	0.981	1.043
310800	1.045	1.064
311200	1.081	1.06
311600	1.055	1.038
312000	1.063	1.059
312400	0.979	1.113
312800	1.023	1.011
313200	1.088	0.969
313600	1.047	1.011
314000	1.055	1.02
314400	1.03	1.02
314800	1.11	1.022
315200	1.07	1.003
315600	1.108	1.059
316000	1.058	1.083
316400	1.091	0.999
316800	1.041	1.071
317200	0.991	1.073
317600	1.028	1.02
318000	1.057	1.102
318400	1.097	1.09
318800	1.017	1.08
319200	0.982	1.03
319600	1.033	0.87
320000	1.009	0.914
320400	1.047	0.94
320800	0.978	0.855
321200	1.05	0.986
321600	0.961	1.005
322000	1.034	1.067
322400	0.999	1.024
322800	1.04	0.978
323200	0.977	1.028
323600	1.068	1.039
324000	1.02	0.916
324400	1.034	1.01
324800	0.995	0.929
325200	1.012	0.923
325600	0.928	0.924
326000	0.98	0.987
326400	0.959	1.016
326800	1.009	1.08
327200	1.027	1.026
327600	1.069	1.001
328000	1.024	0.884
328400	1.046	0.967
328800	1.091	0.82
329200	1.081	0.886
329600	1.02	0.878
330000	1.065	0.951
330400	1.007	0.959
330800	0.993	0.951
331200	0.949	1.006
331600	1.024	1.057
332000	1.048	0.919
332400	1.051	0.861
332800	1.092	1.086
333200	1.027	1.048
333600	1.034	1.041
334000	1.026	0.927
334400	1.078	0.975
334800	1.027	0.89
335200	1.016	0.988
335600	1.036	1.03
336000	0.965	0.952
336400	1.018	0.969
336800	0.987	0.966
337200	1.016	1.047
337600	1.029	1.054
338000	1.019	0.998
338400	1.03	1.053
338800	1.002	0.954
339200	1.012	1.043
339600	1.042	1.102
340000	1.009	0.972
340400	1.002	1.044
340800	1.054	0.982
341200	1.016	1.044
341600	1.033	1.015
342000	1.009	1.05
342400	1.074	1.035
342800	1.076	0.996
343200	0.995	0.977
343600	1.024	1.058
344000	0.977	1.021
344400	1.035	0.956
344800	1.035	1.051
345200	1.025	0.978
345600	1.029	0.975
346000	0.962	1.008
346400	1.027	0.965
346800	1.064	1.001
347200	1.001	0.991
347600	1.024	0.949
348000	1.012	0.994
348400	0.995	1.019
348800	1.045	0.958
349200	0.981	1.051
349600	1.037	0.984
350000	0.997	0.958
350400	0.987	1.013
350800	1.06	1.014
351200	1.066	0.956
351600	1.038	1.007
352000	0.992	0.999
352400	1.033	1.012
352800	0.989	0.949
353200	0.993	0.935
353600	1.005	0.947
354000	1.067	0.963
354400	1.046	0.97
354800	0.983	0.994
355200	0.99	1.004
355600	0.962	0.977
356000	1.002	0.937
356400	0.982	0.981
356800	0.961	0.992
357200	0.953	0.941
357600	0.911	1.1
358000	0.878	1.077
358400	0.97	1.046
358800	0.921	1.039
359200	0.954	1.077
359600	0.879	1.091
360000	1.034	0.995
360400	1.002	1.062
360800	1.017	1.137
361200	1.075	1.014
361600	1.047	1.038
362000	1.057	1.13
362400	1.073	1.057
362800	1.086	1.045
363200	1.001	1.002
363600	1.062	1.017
364000	1.029	1.009
364400	1.02	0.946
364800	1.051	1
365200	1.081	0.936
365600	1.066	0.934
366000	1.038	0.853
366400	0.993	1.003
366800	1.076	1.012
367200	1.05	0.938
367600	1.037	0.884
368000	1.031	1.02
368400	0.993	1.02
368800	1.017	1.023
369200	1.033	0.955
369600	0.976	0.943
370000	1.052	0.938
370400	1.046	0.939
370800	1.046	1.016
371200	1.05	0.958
371600	1.031	0.932
372000	1.085	0.981
372400	1.06	0.962
372800	1.071	0.991
373200	1.07	1.015
373600	1.046	1.019
374000	1.019	0.884
374400	1.019	0.977
374800	1.024	0.899
375200	1.073	1.023
375600	1.026	0.985
376000	1.033	0.949
376400	1.06	0.872
376800	1.069	0.827
377200	1.067	0.966
377600	1.057	0.933
378000	0.996	0.969
378400	1.103	0.917
378800	1.045	0.961
379200	1.046	1.034
379600	1.044	1.089
380000	1.024	1.071
380400	1.089	1.045
380800	1.062	1.136
381200	1.015	1.088
381600	1.014	1.035
382000	0.949	1.069
382400	1.013	1
382800	0.968	0.986
383200	1.088	1.073
383600	1.104	0.842
384000	1.12	1.036
384400	1.084	0.917
384800	1.122	0.871
385200	1.076	1.022
385600	1.1	1.003
386000	1.061	1
386400	1.062	1.015
386800	1.075	0.982
387200	1.044	0.907
387600	1.092	0.933
388000	1.017	0.901
388400	0.996	0.883
388800	1.01	0.981
389200	1.08	0.991
389600	1.087	1.013
390000	1.06	0.988
390400	1.083	0.962
390800	1.037	0.967
391200	1.088	0.973
391600	1.063	1.063
392000	1.058	0.987
392400	1.085	0.951
392800	1.045	1.03
393200	1.065	1.009
393600	1.011	1.036
394000	1.039	1.025
394400	1.087	1.068
394800	1.064	0.979
395200	1.113	0.963
395600	1.111	1.039
396000	1.066	0.96
396400	1.095	1.022
396800	0.963	0.972
397200	0.985	0.982
397600	0.98	0.984
398000	1.021	0.983
398400	1.02	0.948
398800	0.992	0.998
399200	1.083	1.065
399600	1.032	0.998
400000	0.992	1.079
400400	0.994	1
400800	0.997	1.101
401200	1.03	1.133
401600	1.023	1.003
402000	1.062	1.116
402400	1.001	1.026
402800	1.075	1.07
403200	0.998	1.04
403600	0.994	1.023
404000	1.047	1.137
404400	1.055	1.035
404800	1.029	1.082
405200	1.035	0.977
405600	1.029	1.02
406000	1.015	1.051
406400	1.001	0.986
406800	0.992	1.004
407200	0.995	1.004
407600	0.979	0.972
408000	1.038	1.012
408400	1.009	0.951
408800	1.061	0.927
409200	1.029	0.987
409600	1.029	1.023
410000	1.053	0.991
410400	1.066	1.099
410800	0.997	1.121
411200	1.09	1.022
411600	1.094	1.041
412000	1.067	1.029
412400	1.011	1.035
412800	1.087	0.964
413200	1.067	0.946
413600	1.107	0.961
414000	1.057	1.019
414400	1.063	0.983
414800	0.976	0.974
415200	0.976	1.022
415600	1.035	0.928
416000	1.026	1.015
416400	0.981	0.917
416800	0.999	0.998
417200	1.012	1.074
417600	1.051	1.016
418000	1.067	1.054
418400	1.063	0.91
418800	1.037	1.002
419200	1.111	0.97
419600	1.046	0.952
420000	1.047	0.999
420400	1.109	1.047
420800	1.061	1.046
421200	1.146	1.073
421600	1.145	0.946
422000	1.087	1.005
422400	1.085	1.085
422800	1.058	1.114
423200	1.116	1.076
423600	1.017	1.022
424000	0.987	0.97
424400	1.028	1.043
424800	1.012	1.017
425200	1.073	1.054
425600	1.013	0.904
426000	0.974	0.915
426400	0.956	0.993
426800	1.049	1.056
427200	1.116	1.009
427600	1.005	1.092
428000	1.096	1.015
428400	1.074	1.045
428800	1.01	0.964
429200	1.054	0.999
429600	1.043	0.962
430000	1.063	1.005
430400	1.06	1.044
430800	1.026	0.977
431200	1.067	1.07
431600	1.081	1.025
432000	1.061	0.981
432400	1.036	1.079
432800	1.034	1.04
433200	1.094	0.998
433600	0.99	1.027
434000	0.969	1.072
434400	1.014	1.139
434800	1.027	1.048
435200	1.098	1.034
435600	1.032	1.096
436000	1.063	0.985
436400	1.117	0.959
436800	1.057	0.973
437200	1.066	1.043
437600	1.016	0.944
438000	1.054	1.014
438400	1.098	1.047
438800	1.004	1.022
439200	1.11	1.073
439600	1.107	1.032
440000	1.079	1.043
440400	1.064	1.076
440800	1.12	1.1
441200	1.076	1.032
441600	1.098	1.096
442000	1.073	1.107
442400	1.099	1.099
442800	1.147	1.138
443200	0.936	1.133
443600	0.912	1.104
444000	0.946	1.093
444400	0.96	0.911
444800	0.947	1.059
445200	0.935	1.035
445600	1.125	1.077
446000	1.115	0.99
446400	1.092	1.065
446800	1.014	1.055
447200	1.057	1.036
447600	1.094	1.032
448000	1.057	1.034
448400	1.103	1.103
448800	1.094	1.014
449200	1.088	0.869
449600	1.074	0.948
450000	1.02	0.938
450400	1.045	0.923
450800	1.126	0.923
451200	1.129	1.035
451600	1.032	0.988
452000	0.996	0.854
452400	0.997	0.906
452800	1.015	0.951
453200	1.037	0.982
453600	1.01	1.004
454000	1.024	0.99
454400	1.002	1.015
454800	1.019	0.995
455200	1.033	1.024
455600	0.966	0.968
456000	1.033	1.003
456400	1.025	0.926
456800	1.054	0.981
457200	1.04	1.024
457600	1.04	0.996
458000	1.027	0.931
458400	0.985	1.016
458800	1.093	1.037
459200	1.082	0.994
459600	0.998	0.987
460000	1.057	1.039
460400	1.086	1.018
460800	1	1.04
461200	1.056	0.968
461600	1.032	1.033
462000	1.002	1.08
462400	1.079	1.064
462800	1.027	1.054
463200	1.03	1.094
463600	1.061	1.034
464000	1.015	0.988
464400	1.056	1.07
464800	1.033	0.993
465200	1.051	1.052
465600	1.033	1.022
466000	1.063	1.033
466400	1.022	1.06
466800	0.941	1.048
467200	0.885	1.049
467600	1.093	1.082
468000	1.016	1.08
468400	1.082	1.091
468800	1.044	1.088
469200	1.037	1.027
469600	1.037	1.094
470000	1.061	1.045
470400	1.081	1.045
470800	1.071	1.083
471200	1.03	1.052
471600	1.09	1.061
472000	1.054	0.98
472400	1.062	1.047
472800	1.01	0.954
473200	1.041	0.924
473600	1.072	1.039
474000	1.055	0.982
474400	1.045	0.927
474800	1.005	0.994
475200	1.014	1.063
475600	1.045	1.082
476000	0.93	1.096
476400	0.96	1.071
476800	1.002	1.054
477200	1.007	0.999
477600	1.049	1.022
478000	1.061	1.085
478400	1.016	1.118
478800	1.014	1.099
479200	1.004	1.09
479600	0.99	1.115
480000	0.994	1.101
480400	1.028	1.095
480800	1.002	1.05
481200	1.102	1.026
481600	0.995	1.084
482000	0.968	1.066
482400	0.978	1.033
482800	0.961	1.077
483200	1.034	1.112
483600	0.941	0.98
484000	1.028	1.086
484400	0.956	1.064
484800	0.928	1.1
485200	0.977	1.098
485600	0.987	1.091
486000	1.044	1.155
486400	0.96	1.075
486800	0.999	1.073
487200	1.045	1.022
487600	1.007	1.088
488000	1.045	1.11
488400	1.026	1.048
488800	1.01	1.001
489200	0.98	0.999
489600	1.017	1.006
490000	1.028	1.052
490400	0.975	1.028
490800	1.064	1.022
491200	1.06	1.085
491600	1.069	1.131
492000	0.992	1.14
492400	1.036	1.112
492800	1.043	1.141
493200	1.089	1.117
493600	0.978	1.162
494000	0.99	1.173
494400	1.016	1.064
494800	1.033	1.027
495200	1.106	1.069
495600	0.957	0.992
496000	0.957	1.002
496400	1.053	0.979
496800	1.047	0.872
497200	1.038	1.038
497600	1.022	0.951
498000	0.956	1.026
498400	0.985	0.953
498800	1.02	0.879
499200	1.065	0.96
499600	1.089	1.007
500000	1.09	1.003
500400	1.064	1.051
500800	1.057	1.026
501200	1.041	0.963
501600	1.029	1.061
502000	1.04	1.004
502400	1.049	1.018
502800	1.03	0.967
503200	1.095	1.037
503600	1.06	1.103
504000	0.943	0.997
504400	0.999	0.923
504800	1.037	1.013
505200	1.052	0.98
505600	1.031	1.004
506000	1.061	0.961
506400	1.036	0.996
506800	1.049	1.064
507200	1.012	0.982
507600	1.057	1.063
508000	1.109	0.989
508400	1.022	0.978
508800	0.999	0.95
509200	1.059	0.975
509600	1.03	0.98
510000	1.037	0.982
510400	1.087	0.933
510800	1.054	1.075
511200	1.032	1.04
511600	1.012	1.095
512000	1.042	1.118
512400	1.03	1.055
512800	0.991	1.159
513200	1.065	1.18
513600	1.019	1.083
514000	1.027	0.989
514400	1.119	1.041
514800	1.064	1.072
515200	1.034	0.938
515600	0.961	0.94
516000	1.056	1.066
516400	1.107	0.96
516800	1.088	0.932
517200	1.035	0.986
517600	1.098	1.096
518000	1.051	1.012
518400	1.019	1.011
518800	1.033	0.98
519200	1.066	1.012
519600	1.129	1.049
520000	1.022	0.948
520400	1.028	0.972
520800	0.988	1.043
521200	1.1	1.08
521600	0.982	1.06
522000	0.962	1.035
522400	0.99	1.033
522800	0.944	1.001
523200	1.045	1.04
523600	1.029	1.043
524000	1.041	1.073
524400	1.008	1.067
524800	1.125	1.052
525200	1.053	0.995
525600	1.001	0.989
526000	0.982	0.837
526400	1.003	1.033
526800	1.033	1.085
527200	0.983	1.081
527600	0.996	1.076
528000	0.986	1.108
528400	1.037	1.014
528800	1.067	1.056
529200	1.11	1.111
529600	1.064	1.141
530000	1.112	1.115
530400	1.057	1.101
530800	1.098	1.001
531200	1.006	1.007
531600	1.034	1.05
532000	1.012	1.084
532400	1.012	1.024
532800	1.026	1.071
533200	1.042	1.051
533600	0.938	1.036
534000	1.07	1.055
534400	1.008	1.103
534800	0.97	1.079
535200	1.008	1.144
535600	1.059	1.17
536000	1.065	1.18
536400	1.048	1.088
536800	1.024	1.142
537200	1.063	1.147
537600	1.048	1.145
538000	1.118	1.1
538400	1.077	1.076
538800	1.012	1.065
539200	1.066	1.06
539600	1.012	1.005
540000	1.042	0.967
540400	1.071	1.03
540800	1.064	1.032
541200	1.014	1.055
541600	1.019	0.948
542000	1.01	1.063
542400	1.026	1.055
542800	0.968	1.057
543200	1.054	1.059
543600	1.097	1.098
544000	1.06	1.046
544400	1.056	1.081
544800	1.03	1.081
545200	0.976	1.02
545600	1.011	1.137
546000	0.985	0.984
546400	0.987	1.117
546800	1.031	1.094
547200	1.008	1.077
547600	1.04	1.041
548000	0.995	1.065
548400	0.968	1.094
548800	1.052	1.016
549200	1.047	1.023
549600	0.965	1.047
550000	1.044	1.1
550400	1.025	1.103
550800	0.964	1.043
551200	1.078	1.013
551600	1.049	1.011
552000	1.059	1.024
552400	0.802	1.049
552800	0.926	1.027
553200	0.96	1.007
553600	0.936	1.074
554000	0.963	1.07
554400	0.965	1.072
554800	0.97	1.052
555200	0.922	1.091
555600	0.875	1.092
556000	0.969	1.115
556400	0.95	1.132
556800	0.915	1.011
557200	0.916	0.934
557600	0.907	1.029
558000	0.94	1.04
558400	0.919	1.029
558800	0.923	0.995
559200	0.921	1.086
559600	0.941	1.097
560000	0.942	1.07
560400	0.932	1.035
560800	0.957	1.054
561200	0.994	1.082
561600	0.943	1.077
562000	0.946	0.986
562400	0.991	0.945
562800	1.033	0.999
563200	1.007	1.028
563600	1.021	1.048
564000	1.053	0.958
564400	1.042	1.02
564800	1.008	1.099
565200	1.075	0.957
565600	1.015	1.022
566000	0.975	1.003
566400	1.031	1.027
566800	1.016	1.054
567200	1.023	1.09
567600	1.011	1.089
568000	1.009	1.007
568400	0.979	0.996
568800	1.059	1.041
569200	1.033	1.091
569600	0.976	1.016
570000	1.027	0.972
570400	0.932	1.035
570800	1.021	1.094
571200	0.971	0.956
571600	1.013	0.951
572000	1.015	0.931
572400	0.993	0.94
572800	1.004	0.971
573200	1.033	1.047
573600	1.079	0.947
574000	1.082	0.935
574400	1.05	1.005
574800	1.069	0.985
575200	0.946	1.022
575600	1.025	0.957
576000	1.057	0.985
576400	0.986	0.942
576800	0.911	0.927
577200	1.003	0.908
577600	1.047	0.998
578000	0.98	0.995
578400	1.026	1.023
578800	0.951	1.033
579200	0.956	0.963
579600	1.056	0.941
580000	1.02	0.993
580400	1.078	0.97
580800	1.059	0.961
581200	0.995	0.988
581600	1.054	0.942
582000	1.073	0.955
582400	1.043	0.981
582800	0.989	0.929
583200	1.034	0.998
583600	0.992	0.966
584000	1.063	0.988
584400	1	0.996
584800	1.018	0.919
585200	1.017	1.032
585600	1.049	0.936
586000	1.089	0.982
586400	1.051	0.955
586800	1.023	1.022
587200	1.048	0.963
587600	0.995	0.932
588000	1.014	0.993
588400	0.993	0.958
588800	1.057	0.911
589200	0.998	0.983
589600	1.061	1.028
590000	1.002	1.096
590400	0.996	0.946
590800	1	0.988
591200	0.976	1.006
591600	0.989	1.021
592000	1.012	1.025
592400	1.032	0.975
592800	1.061	0.991
593200	0.99	1.029
593600	1.017	1.052
594000	1.034	0.954
594400	1.041	1.035
594800	1.041	1.014
595200	1.023	0.973
595600	0.977	1.015
596000	1.039	0.964
596400	0.998	0.949
596800	1.006	0.994
597200	1.041	1.015
597600	0.954	1.017
598000	1.039	0.986
598400	1.047	0.958
598800	0.967	0.918
599200	1.054	0.976
599600	1.033	0.987
600000	1.04	0.97
600400	1.086	0.973
600800	0.996	0.968
601200	1.041	0.983
601600	1.063	0.98
602000	0.968	0.999
602400	1.102	1.005
602800	1.044	0.961
603200	1.07	0.975
603600	1.038	1.014
604000	1.032	0.998
604400	1.043	1.041
604800	1.003	1.024
605200	0.97	0.967
605600	1.027	1.056
606000	0.982	1.01
606400	1.02	0.999
606800	1.041	0.962
607200	0.993	1.003
607600	0.947	0.985
608000	1.003	0.978
608400	0.987	0.999
608800	0.979	0.984
609200	1.026	1.067
609600	1.035	0.982
610000	1.052	1.039
610400	1.061	0.983
610800	0.934	1.026
611200	0.995	0.95
611600	0.966	0.996
612000	1.053	1.003
612400	1.047	1.014
612800	0.966	1.022
613200	1.104	0.968
613600	0.988	0.962
614000	1.054	0.908
614400	1.111	0.899
614800	1.038	0.956
615200	0.962	0.928
615600	1.054	0.944
616000	1.019	0.983
616400	1.055	0.995
616800	1.043	0.947
617200	1.047	0.994
617600	1.053	1.001
618000	1.038	0.967
618400	0.991	1.013
618800	1.074	1.022
619200	1.037	0.987
619600	1.044	0.945
620000	1.06	0.959
620400	1.025	0.897
620800	1.034	0.945
621200	0.95	0.96
621600	0.967	0.954
622000	0.972	1.055
622400	0.973	0.951
622800	1.063	0.974
623200	1.079	1.006
623600	1.044	0.888
624000	1.061	0.999
624400	1.033	0.995
624800	1.065	0.958
625200	1.07	0.952
625600	1.057	0.991
626000	1.021	0.953
626400	0.897	0.963
626800	1.046	0.96
627200	1.033	0.931
627600	1.091	0.982
628000	1.09	0.942
628400	1.03	0.984
628800	1.028	0.973
629200	1.081	0.964
629600	0.963	0.968
630000	1.005	0.98
630400	1.092	0.981
630800	0.977	0.956
631200	1.059	0.982
631600	0.982	0.942
632000	1.018	0.99
632400	1.053	0.936
632800	1.035	0.986
633200	0.988	0.959
633600	1.09	0.979
634000	1.092	0.961
634400	0.951	0.957
634800	1.038	0.963
635200	1.039	0.956
635600	1.029	1.007
636000	1.051	0.966
636400	1.063	0.967
636800	1.09	0.978
637200	1.117	0.978
637600	1.035	0.989
638000	1.105	0.97
638400	1.048	0.966
638800	1.032	1.046
639200	1.009	1.087
639600	0.996	1.05
640000	1.04	1.045
640400	1.042	1.062
640800	1.082	1.098
641200	1.054	1.015
641600	1.043	1.062
642000	1.103	1.014
642400	1.032	1.112
642800	0.987	1.048
643200	1.056	1.08
643600	0.973	1.133
644000	1.072	1.066
644400	1.082	1.076
644800	1.066	1.06
645200	1.054	1.017
645600	1.039	1.003
646000	0.986	1.054
646400	1.013	0.927
646800	0.97	0.996
647200	0.899	0.955
647600	1.069	1.008
648000	1.113	0.994
648400	1.071	1.067
648800	1.061	0.987
649200	1.095	1.064
649600	0.992	0.942
650000	1.046	0.972
650400	1.012	1.043
650800	0.989	0.998
651200	1.067	0.952
651600	0.986	0.994
652000	1.03	1.052
652400	0.979	1.058
652800	1.058	1.088
653200	1.037	1.074
653600	1.039	1.05
654000	1.052	1.058
654400	1.001	1.04
654800	0.994	1.086
655200	0.948	0.973
655600	0.956	1.046
656000	1.011	1.04
656400	0.967	0.991
656800	1.003	1.025
657200	1.03	1.029
657600	1.052	1.068
658000	1.038	1.088
658400	0.945	0.964
658800	1.045	1.012
659200	0.961	1.033
659600	0.992	0.94
660000	1.032	1.022
660400	1.08	1.058
660800	1.044	0.999
661200	1.002	1.093
661600	1.088	1.083
662000	1.033	1.041
662400	1.028	1.008
662800	1.029	1.069
663200	1.063	1.019
663600	0.919	1.074
664000	0.981	1.052
664400	1.082	0.98
664800	1.004	1.047
665200	0.911	1.068
665600	0.973	1.082
666000	1.03	1.06
666400	0.93	0.989
666800	1.026	1.057
667200	1.035	1.039
667600	1.049	1.063
668000	1.021	1.078
668400	1.023	1.075
668800	1.006	1.034
669200	1.018	1.004
669600	1.033	1.088
670000	1.005	1.017
670400	0.977	1.023
670800	0.99	1.077
671200	1.021	1.071
671600	0.98	0.954
672000	1.001	1.055
672400	1.005	0.979
672800	1.071	0.979
673200	0.901	1.04
673600	1.054	1.03
674000	1.113	1.047
674400	0.99	1.034
674800	0.997	0.953
675200	1.027	0.959
675600	0.96	1.037
676000	1.001	1.039
676400	0.955	1.073
676800	0.968	1.028
677200	0.924	0.932
677600	0.96	1.041
678000	1.032	1.021
678400	0.99	0.708
678800	0.954	0.798
679200	1.032	0.702
679600	0.999	0.761
680000	1.032	0.78
680400	1	0.782
680800	0.955	0.76
681200	0.965	0.723
681600	1.044	0.772
682000	0.995	0.765
682400	1.037	0.735
682800	1.047	0.786
683200	1.033	0.737
683600	0.98	0.88
684000	1.013	0.928
684400	1.063	0.985
684800	1.041	0.883
685200	1.064	0.792
685600	1.039	0.723
686000	1.098	0.81
686400	1.077	0.867
686800	1.044	1.018
687200	1.022	1.01
687600	0.983	0.953
688000	1.034	0.991
688400	1.005	0.991
688800	0.978	0.962
689200	1.04	0.983
689600	1.028	0.964
690000	1.016	0.983
690400	1.03	1.059
690800	1.015	1.052
691200	1.021	0.999
691600	1.056	0.95
692000	0.971	1.027
692400	1.027	1.003
692800	1.016	0.985
693200	1.01	0.999
693600	1.033	1.011
694000	0.982	0.996
694400	0.966	1.045
694800	1.027	0.998
695200	1.052	0.975
695600	0.991	0.948
696000	0.971	0.997
696400	1.019	1.018
696800	0.979	0.926
697200	0.999	0.988
697600	0.982	1.007
698000	1.026	1.014
698400	1.045	1.021
698800	1.054	0.98
699200	1.024	0.978
699600	1.033	0.998
700000	0.977	0.986
700400	0.992	0.97
700800	1.003	0.95
701200	1.02	0.994
701600	1.036	0.967
702000	1.018	1.017
702400	1.093	0.986
702800	1.058	0.916
703200	1.043	0.918
703600	1.1	0.995
704000	1.099	0.933
704400	1.076	0.975
704800	1.013	0.964
705200	1.023	1.01
705600	1.065	0.931
706000	1.11	0.927
706400	1.053	0.949
706800	0.994	0.969
707200	1.032	1.038
707600	1.029	0.961
708000	1.114	0.99
708400	1.098	0.973
708800	1.122	0.993
709200	1.123	0.988
709600	1.029	1.003
710000	1.021	0.972
710400	1.031	0.974
710800	1.058	0.974
711200	1.033	1.002
711600	0.972	0.975
712000	0.994	0.991
712400	1.02	1.008
712800	1.047	1.046
713200	1.027	1.008
713600	0.966	1.083
714000	0.999	0.98
714400	1.012	1.001
714800	1.079	1.033
715200	0.989	1.014
715600	0.975	1.032
716000	1.043	1.007
716400	1.055	1.075
716800	0.993	1.077
717200	1.015	1.007
717600	0.997	0.974
718000	0.996	0.981
718400	1.079	0.953
718800	1.014	0.954
719200	1.052	0.991
719600	0.972	1.025
720000	0.991	0.969
720400	0.978	1.003
720800	1.088	0.969
721200	1.026	1.022
721600	1	1.001
722000	1.074	1.04
722400	1.025	0.988
722800	1.044	0.976
723200	0.994	1.034
723600	0.958	1.039
724000	1.069	1.055
724400	1.002	1.113
724800	0.987	1.148
725200	1.041	1.069
725600	1.005	1.016
726000	1.066	1.019
726400	1.004	1.01
726800	1.055	1.008
727200	0.969	1.037
727600	1.072	1.061
728000	0.998	1.012
728400	0.946	1.013
728800	1.005	1.046
729200	1.062	1.014
729600	1.074	1.009
730000	1.086	0.975
730400	1.087	1.034
730800	1.092	1.065
731200	0.982	1.033
731600	1.006	1.092
732000	1.089	1.004
732400	0.977	1.036
732800	1.042	1.051
733200	1.055	1.072
733600	0.959	1.076
734000	1.012	1.043
734400	1.116	1.009
734800	1.105	0.885
735200	1.038	0.974
735600	1.044	0.997
736000	1.089	0.918
736400	1.044	1
736800	1.115	0.928
737200	1.105	1.074
737600	1.018	0.967
738000	1.025	1.024
738400	1.015	0.998
738800	1.009	1.034
739200	0.959	1.016
739600	1.039	1.041
740000	1.082	1.056
740400	1.055	1.075
740800	1.092	1.029
741200	1.043	1.024
741600	1.018	0.981
742000	0.979	1.032
742400	0.951	1.039
742800	0.941	1.038
743200	0.931	1.031
743600	0.941	1.05
744000	0.895	0.995
744400	1.027	1.072
744800	0.926	1.052
745200	0.996	1.013
745600	0.932	0.98
746000	1.02	1.034
746400	1.035	0.99
746800	0.979	1.027
747200	0.967	1.024
747600	1.021	1.013
748000	1.005	0.993
748400	1.018	1.015
748800	0.94	0.995
749200	1.019	0.98
749600	0.953	0.984
750000	1.042	0.985
750400	1.001	1.007
750800	1.033	0.989
751200	1.009	1.006
751600	1.1	1.011
752000	1.052	0.996
752400	0.999	0.959
752800	1.082	1.051
753200	1.075	0.958
753600	1.047	1.087
754000	1.016	1.067
754400	1.074	1.031
754800	1.06	1.056
755200	1.033	1.029
755600	1.015	1.038
756000	0.996	1.095
756400	1.06	1.114
756800	0.969	1.044
757200	1.006	1.05
757600	0.967	1.033
758000	0.964	1.035
758400	0.953	1.008
758800	0.969	1.057
759200	0.917	0.985
759600	0.966	0.982
760000	0.916	0.996
760400	0.969	1.011
760800	1.035	0.967
761200	0.998	0.995
761600	0.966	0.986
762000	0.961	1
762400	1.088	0.975
762800	0.996	1.041
763200	1.003	1.046
763600	1.044	1.091
764000	1.088	1.03
764400	1.051	1.075
764800	1.007	1.08
765200	1.072	1.035
765600	0.978	1.083
766000	1.01	1.039
766400	1.039	1.031
766800	0.985	1.08
767200	0.994	1.087
767600	1.049	1.074
768000	1.007	1.014
768400	0.965	1.008
768800	0.935	1.014
769200	1.047	1.066
769600	1.007	1.021
770000	0.922	1.032
770400	0.963	1.034
770800	0.976	0.987
771200	0.953	1.024
771600	1	0.958
772000	1.024	1.01
772400	1.023	0.996
772800	0.98	1.039
773200	0.951	1.047
773600	0.961	1.07
774000	0.997	1.032
774400	1.041	0.939
774800	0.956	1.061
775200	1.043	0.948
775600	1.048	1.024
776000	0.94	1.057
776400	1.089	0.994
776800	1.057	1.052
777200	1.075	0.982
777600	0.991	1.048
778000	1.08	1.065
778400	1.047	1.063
778800	0.998	0.995
779200	1.062	1.033
779600	1.062	1.025
780000	1.024	1.013
780400	1.096	1.027
780800	1.008	1.038
781200	0.923	0.947
781600	1.006	1.016
782000	1.016	0.968
782400	1.029	0.999
782800	1.105	0.963
783200	1.061	1.062
783600	0.952	1.045
784000	0.981	1.054
784400	0.976	1.069
784800	1.03	1.051
785200	0.998	1.086
785600	1.068	1.044
786000	1.094	1.049
786400	1.053	1.041
786800	1.047	0.997
787200	1.083	1.011
787600	1.015	0.987
788000	1.036	0.994
788400	1.065	1.007
788800	1.056	0.888
789200	1.099	1.055
789600	1.007	1.035
790000	0.995	1.057
790400	1.076	0.987
790800	1.041	0.947
791200	1.046	0.938
791600	1.018	1.035
792000	1.02	0.951
792400	1.052	1.046
792800	1.106	1.007
793200	1.033	1.049
793600	1.007	0.989
794000	1.034	1.029
794400	1.102	1.071
794800	1.097	1.061
795200	1.075	1.031
795600	1.073	0.989
796000	1.088	1.05
796400	1.064	1.058
796800	0.976	1.014
797200	1.069	1.041
797600	1.056	1.061
798000	1.046	1.062
798400	1.06	1.053
798800	0.985	0.98
[truncated: 503 more rows]

## Sheet: S2F
	Distance (nm)
Time (in ns)	Wild-type	S166D
0	2.16013	0.45256
1000	1.93484	0.540923
2000	2.02646	0.274577
3000	1.83085	0.271118
4000	1.79967	0.309745
5000	1.76724	0.285603
6000	1.55409	0.271356
7000	1.86763	0.337735
8000	1.57678	0.288055
9000	1.60985	0.262865
10000	1.55625	0.291782
11000	1.62046	0.276861
12000	1.37357	0.306033
13000	1.40619	0.292515
14000	1.74131	0.302697
15000	1.52083	0.270368
16000	1.53222	0.285623
17000	1.53423	0.286744
18000	1.64575	0.303003
19000	1.68686	0.266899
20000	1.62603	0.294092
21000	1.88905	0.274616
22000	1.68629	0.283628
23000	1.75585	0.282599
24000	1.7888	0.307612
25000	1.81543	0.295374
26000	1.83885	0.297647
27000	1.76472	0.286884
28000	1.64304	0.280934
29000	1.7264	0.291959
30000	1.59312	0.298275
31000	1.69303	0.282038
32000	1.63753	0.2929
33000	1.70507	0.281165
34000	1.71989	0.267288
35000	1.5935	0.269892
36000	1.82649	0.298511
37000	1.76526	0.282424
38000	1.69639	0.289636
39000	1.60962	0.297379
40000	1.80983	0.281526
41000	1.56968	0.438179
42000	1.59716	0.586347
43000	1.89603	0.689436
44000	1.85192	0.740358
45000	1.8592	0.634843
46000	1.67227	0.595394
47000	1.78038	0.598776
48000	1.67215	0.613779
49000	1.74317	0.552219
50000	1.54168	0.565775
51000	1.70125	0.569092
52000	1.79266	0.544809
53000	1.6757	0.543923
54000	1.59995	0.577536
55000	1.49606	0.556951
56000	1.7336	0.54461
57000	1.80856	0.70228
58000	1.81145	0.622317
59000	1.68166	0.575738
60000	1.76466	0.587538
61000	1.88029	0.548876
62000	1.72767	0.570016
63000	1.73003	0.558191
64000	1.69881	0.545667
65000	1.82757	0.613531
66000	1.73478	0.573533
67000	1.67891	0.510804
68000	1.91231	0.60941
69000	1.84259	0.530525
70000	1.73665	0.606766
71000	1.76733	0.577692
72000	1.78848	0.488636
73000	1.74476	0.547851
74000	1.58056	0.815937
75000	1.64376	0.858977
76000	1.83162	0.80876
77000	1.85896	0.82491
78000	1.85669	0.905439
79000	1.63064	0.829425
80000	1.91039	0.807635
81000	1.95906	0.876234
82000	1.90231	0.906392
83000	1.92321	0.843825
84000	1.59977	0.890889
85000	1.7261	0.871135
86000	1.67675	0.884307
87000	1.70254	0.857451
88000	1.91846	0.83701
89000	1.83247	1.24545
90000	1.83461	1.06725
91000	1.87352	0.988762
92000	1.73555	1.03155
93000	1.79818	0.927718
94000	1.67729	1.13701
95000	1.7777	1.1149
96000	1.67407	1.24535
97000	1.74054	1.30039
98000	1.55157	1.22935
99000	1.5567	1.38596
100000	1.71125	1.49429
101000	1.7568	1.46589
102000	1.74667	1.34816
103000	1.67275	1.23297
104000	1.64774	1.64595
105000	1.5553	1.25652
106000	1.57391	1.26034
107000	1.65156	1.14809
108000	1.72472	1.40052
109000	1.60045	1.388
110000	1.51734	1.9096
111000	1.53242	1.79189
112000	1.72591	1.69003
113000	1.91593	1.73971
114000	1.78617	1.80397
115000	1.78157	1.77319
116000	1.76187	1.80056
117000	1.92178	1.49549
118000	1.81248	1.55291
119000	1.93748	1.45883
120000	1.59481	1.48005
121000	1.74646	1.65955
122000	1.84283	1.69114
123000	1.57855	1.56038
124000	1.76534	1.67339
125000	1.65253	1.65714
126000	1.80037	1.70458
127000	1.60774	1.56025
128000	1.58382	1.67454
129000	1.5652	1.58586
130000	1.80739	1.6241
131000	1.52742	1.68384
132000	1.48216	1.86126
133000	1.58409	1.6616
134000	1.57729	1.79286
135000	1.55026	1.87008
136000	1.61917	1.68601
137000	1.74919	1.61883
138000	1.79609	1.59677
139000	1.72905	1.78568
140000	1.72778	1.70714
141000	1.79849	1.78259
142000	1.84853	1.7971
143000	1.69339	1.85245
144000	1.80682	1.76601
145000	1.84053	1.71565
146000	1.70928	1.71208
147000	1.79686	1.77781
148000	1.81923	1.74803
149000	1.71885	1.82713
150000	1.80694	1.72028
151000	1.87217	1.69133
152000	1.84419	1.66269
153000	1.683	1.70403
154000	1.68043	1.80829
155000	1.84125	1.9538
156000	1.77389	1.8156
157000	1.72412	1.67554
158000	1.72227	1.73524
159000	1.7458	1.75818
160000	1.86546	1.6977
161000	1.75846	1.74852
162000	1.81496	1.78676
163000	1.82957	1.79651
164000	1.71463	1.97613
165000	1.71521	1.90586
166000	1.65191	1.85659
167000	1.80071	1.80424
168000	1.49766	1.6407
169000	1.32482	1.80899
170000	1.65576	1.72342
171000	1.43466	1.80147
172000	1.48558	1.79949
173000	1.59099	1.71368
174000	1.62887	1.79332
175000	1.76576	1.79058
176000	1.69799	1.67532
177000	1.74264	1.65674
178000	1.84252	1.75718
179000	1.73564	1.7298
180000	1.76965	1.56368
181000	1.55141	1.68982
182000	1.62005	1.65166
183000	1.74369	1.69207
184000	1.75546	1.62925
185000	1.68541	1.50884
186000	1.60887	1.52011
187000	1.71699	1.5653
188000	1.72998	1.61343
189000	1.73602	1.54751
190000	1.65941	1.66122
191000	1.72776	1.60682
192000	1.74118	1.51966
193000	1.70473	1.60153
194000	1.64592	1.66957
195000	1.66958	1.66166
196000	1.71625	1.66891
197000	1.62842	1.64387
198000	1.7367	1.62983
199000	1.86433	1.63741
200000	1.78892	1.66743

## Sheet: 3B
Fraction of seipin foci overlappin with promethin/cell
	WT-seipin-GFPx7		S166A-seipin-GFPx7		S166D-seipin-GFPx7
	0.663475		0.385918		0.0835294
	0.31099		0.524004		0.176707
	0.565845		0.595992		0.152778
	0.909722		0.421147		0.200637
	0.927273		0.605184		0.184659
	0.756598		0.890966		0.0957854
	0.692308		0.556777		0.208333
	0.438095		0.526633		0.152968
	0.777778		0.434457		0.0957447
	0.244681		0.443599		0.40694
	0.0704846		0.663022		0.428571
	0.803922		0.792028		0.20852
	0.47432		0.707018		0.215569
	0.667579		0.810651		0.0753296
	0.558552		0.523234		0.0505051
	0.521463		0.609865		0.0588235
	0.762712		0.377676		0.0568182
	0.806452		0.645161		0.0966543
	0.687623		0.570227		0.0394737
	0.142034		0.508343		0.0412595
	0.62731		0.599483		0.0809524
	0.746883		0.625		0
	0.352571		0.883268		0.0565068
	0.306969		0.581893		0.190476
	0.866667		0.528511		0.0694239
	0.757576		0.830769		0.049162
	0.894231		0.526733		0.0365854
	0.735294		0.629393		0.0454545
	0.887755		0.66383		0.039604
	0.702186		0.583333		0.300486
	0.669853		0.779736		0.140641
	0.631445		0.485973
	0.626016		0.352052
	0.561337
	0.816654
	0.798018
	0.61543
	0.846154
	0.875
	0.909722
	0.810651
	0.655629
	0.5
	0.252075
	0.862745
	0.172524
	0.277778

## Sheet: 3D
Fraction of LDs/cell	No IAA												0.5 h IAA pre-treat												6 h IAA pre-treat
	Seipin degron					Seipin degron + promethin KO							Seipin degron					Seipin degron + promethin KO							Seipin degron					Seipin degron + promethin KO
LD size classes:	<0.05	0.05-0.15	0.15-0.25	>0.25		<0.05	0.05-0.15	0.15-0.25	>0.25				<0.05	0.05-0.15	0.15-0.25	>0.25		<0.05	0.05-0.15	0.15-0.25	>0.25				<0.05	0.05-0.15	0.15-0.25	>0.25		<0.05	0.05-0.15	0.15-0.25	>0.25
	0.578947	0.315789	0.0789474	0.0263158		0.0408163	0.0816327	0.44898	0.428571				0.266667	0.566667	0.133333	0.0333333		0.252252	0.288288	0.423423	0.036036				0.932331	0.0150376	0	0.0526316		0.702128	0.0319149	0.180851	0.0851064
	0.245614	0.491228	0.192982	0.0701754		0.5	0	0.0454545	0.454545				0.28125	0.53125	0.15625	0.03125		0.644628	0.264463	0.0826446	0.00826446				0.846154	0.0384615	0	0.115385		0.996503	0.0034965	0	0
	0.20979	0.545455	0.216783	0.027972		0.114754	0.0327869	0.0655738	0.786885				0.362745	0.519608	0.107843	0.00980392		0.783088	0.202206	0.00735294	0.00735294				0.718447	0.00970874	0.184466	0.0873786		0.895105	0.027972	0.041958	0.034965
	0.119048	0.809524	0.0714286	0		0.112782	0.093985	0.601504	0.191729				0.191489	0.531915	0.234043	0.0425532		0.0629139	0.668874	0.251656	0.0165563				0.909091	0.0909091	0	0		0.982906	0.011396	0.0042735	0.0014245
	0.3	0.557143	0.128571	0.0142857		0.03	0.23	0.55	0.19				0.111111	0.589744	0.264957	0.034188		0.0533333	0.253333	0.617778	0.0755556				0.956439	0.00189394	0.00189394	0.0397727		0.986164	0.0100629	0.00125786	0.00251572
	0.470588	0.441176	0.0882353	0		0.0568182	0.0454545	0.420455	0.477273				0.319328	0.605042	0.0756303	0		0.908451	0.0422535	0.0211268	0.028169				0.84186	0.00465116	0.102326	0.0511628		0.991432	0.00244798	0.00367197	0.00244798
	0.255319	0.666667	0.0780142	0		0.0733945	0.100917	0.366972	0.458716				0.206897	0.344828	0.413793	0.0344828		0.883721	0.0542636	0.0232558	0.0387597				0.8	0.0222222	0.144444	0.0333333		0.982993	0.00170068	0.00935374	0.00595238
	0.183007	0.764706	0.0457516	0.00653595		0.0571429	0.128571	0.5	0.314286				0.289157	0.578313	0.13253	0		0.226087	0.165217	0.469565	0.13913				0.982808	0.00286533	0	0.0143266		0.979866	0	0	0.0201342
	0.271739	0.608696	0.0978261	0.0217391		0.127907	0.0697674	0.383721	0.418605				0.473684	0.526316	0	0		0.973333	0.01	0.00333333	0.0133333				0.684211	0.0526316	0.157895	0.105263		0.986395	0	0.00340136	0.0102041
	0.102767	0.699605	0.166008	0.0316206		0.104762	0.0857143	0.533333	0.27619				0.239437	0.633803	0.0985915	0.028169		0.855422	0.0120482	0.108434	0.0240964				0.564103	0.410256	0.025641	0		0.989362	0.0070922	0.0035461	0
	0.115385	0.711538	0.134615	0.0384615		0.0833333	0.135417	0.375	0.40625				0.0909091	0.266667	0.569697	0.0727273		0.611765	0.0176471	0.158824	0.211765				0.337838	0.141892	0.405405	0.114865		0.991029	0.00105541	0.00686016	0.00105541
	0.12605	0.731092	0.117647	0.0252101		0.0583333	0.1	0.358333	0.483333				0.157895	0.736842	0.105263	0		0.526316	0.0175439	0	0.45614				0.183673	0.47449	0.285714	0.0561224		1	0	0	0
	0.134409	0.677419	0.155914	0.0322581		0.0724638	0.0797101	0.681159	0.166667				0.219512	0.0243902	0.487805	0.268293		0.166667	0.119048	0.190476	0.52381				0.126761	0.140845	0.577465	0.15493		0.984472	0.0124224	0.00310559	0
	0.204724	0.401575	0.346457	0.0472441		0.122807	0.114035	0.333333	0.429825				0.245614	0.596491	0.140351	0.0175439		0.808511	0.106383	0.0425532	0.0425532				0.866856	0.00849858	0.00566572	0.11898		0.987993	0.00171527	0.00171527	0.00857633
	0.171053	0.684211	0.131579	0.0131579		0.0967742	0.129032	0.290323	0.483871				0.252747	0.423077	0.274725	0.0494505		0.892308	0	0.0923077	0.0153846				0.513158	0.0526316	0.0394737	0.394737		0.999028	0	0	0.000971817
	0.193548	0.225806	0.516129	0.0645161		0.0731707	0.0853659	0.658537	0.182927				0.104651	0.116279	0.406977	0.372093		0.435897	0.153846	0.282051	0.128205				0.0777778	0.6	0.288889	0.0333333		0.998271	0.000864304	0	0.000864304
	0.5	0.3	0.2	0		0.0701754	0.0614035	0.315789	0.552632				0.217391	0.391304	0.347826	0.0434783		0.954545	0	0	0.0454545				0.5	0.0227273	0.0568182	0.420455		0.996516	0.00232288	0	0.00116144
	0.444444	0.388889	0.166667	0		0.110169	0.101695	0.288136	0.5				0.192053	0.463576	0.284768	0.0596026		0.992966	0	0.00117233	0.00586166				0.270833	0.583333	0.125	0.0208333		0.997693	0.000461467	0.000461467	0.0013844
	0.258065	0.290323	0.322581	0.129032		0.159236	0.140127	0.191083	0.509554				0.156863	0.431373	0.372549	0.0392157		0.983662	0.00953029	0	0.00680735				0.831461	0.011236	0.00374532	0.153558		0.978824	0.00705882	0.00235294	0.0117647
	0.0710383	0.636612	0.229508	0.0628415		0.0545455	0.109091	0.7	0.136364				0.12987	0.12987	0.532468	0.207792		0.967342	0.0101351	0.00675676	0.0157658				0.403509	0.192982	0.0526316	0.350877		0.989048	0.00168492	0.00252738	0.00673968
	0.0737564	0.665523	0.185249	0.0754717		0.1	0.166667	0.5	0.233333				0.175573	0.290076	0.450382	0.0839695		0.802281	0.0494297	0.00760456	0.140684				0.712329	0.191781	0.0958904	0		0.989712	0.00205761	0	0.00823045
	0.0706714	0.742049	0.141343	0.0459364		0.08	0.106667	0.373333	0.44				0.425532	0.361702	0.191489	0.0212766		0.0816327	0.142857	0.55102	0.22449				0.232558	0.604651	0.139535	0.0232558		0.994475	0.00276243	0	0.00276243
	0.0775194	0.782946	0.131783	0.00775194		0.3125	0.1875	0.3125	0.1875				0.226415	0.704403	0.0628931	0.00628931		0.52	0.08	0.0666667	0.333333				0.705882	0	0.0588235	0.235294		0.815789	0.184211	0	0
	0.0344828	0.76489	0.134796	0.0658307		0.163265	0.142857	0.387755	0.306122				0.197802	0.175824	0.538462	0.0879121		0.606061	0.030303	0.030303	0.333333				0.268293	0.634146	0.097561	0		0.0634921	0.333333	0.568254	0.0349206
	0.0691244	0.746544	0.165899	0.0184332		0.2	0.08	0.32	0.4				0.521739	0.434783	0.0434783	0		0.233333	0.333333	0.366667	0.0666667				0.685185	0.185185	0.111111	0.0185185		0.193548	0.693548	0.107527	0.00537634
	0.0447154	0.573171	0.321138	0.0609756		0.142857	0.238095	0.380952	0.238095				0.480769	0.230769	0.192308	0.0961538		0.921502	0.0136519	0.0170648	0.0477816				0.444444	0.478632	0.0683761	0.00854701		0.737705	0.163934	0	0.0983607
	0.513514	0.405405	0.0810811	0		0.0519481	0.311688	0.551948	0.0844156				0.0684932	0.260274	0.575342	0.0958904		0.92217	0.0165094	0.00235849	0.0589623				0.882716	0.037037	0	0.0802469		0.761905	0.0238095	0.119048	0.0952381
	0.409836	0.495082	0.0688525	0.0262295		0.0827068	0.12782	0.586466	0.203008				0.1	0.3	0.35	0.25		0.457143	0.171429	0.285714	0.0857143				0.854839	0.016129	0	0.129032		0.176471	0.777778	0.0392157	0.00653595
	0.22807	0.359649	0.324561	0.0877193		0.0659341	0.0659341	0.483516	0.384615				0.0677966	0.559322	0.338983	0.0338983		0.927273	0.0363636	0	0.0363636				0.786096	0	0	0.213904		0.60177	0.265487	0.0619469	0.0707965
	0.112245	0.153061	0.428571	0.306122		0.0581395	0.0930233	0.348837	0.5				0.603448	0.396552	0	0		0.941043	0.0249433	0.00907029	0.0249433				0.755102	0	0.0612245	0.183673		0.243902	0.670732	0.0670732	0.0182927
	0.2	0.2	0.485714	0.114286		0.181818	0.181818	0.636364	0				0.321839	0.609195	0.0689655	0		0.966759	0.00831025	0.0138504	0.0110803				0.684211	0.315789	0	0		0.836735	0.0544218	0.0884354	0.0204082
	0.092437	0.372549	0.397759	0.137255		0.0816327	0.367347	0.428571	0.122449				0.1875	0.078125	0.40625	0.328125		0.912521	0.0497427	0.0137221	0.0240137				0.929688	0.03125	0.0078125	0.03125		0.188119	0.707921	0.0990099	0.0049505
	0.519231	0.375	0.0961538	0.00961538		0.12	0.085	0.145	0.65				0.133333	0.763636	0.10303	0		0.145299	0.623932	0.183761	0.0470085				0.946565	0.0267176	0.019084	0.00763359		0.9375	0.046875	0	0.015625
	0.137931	0.38992	0.320955	0.151194		0.123967	0.0743802	0.231405	0.570248				0.139785	0.204301	0.602151	0.0537634		0.0725806	0.737903	0.16129	0.0282258				0.516129	0.483871	0	0		0.900585	0.0643275	0.0350877	0
	0.270053	0.585561	0.112299	0.0320856		0.176101	0.169811	0.163522	0.490566				0.152284	0.558376	0.248731	0.0406091		0.151899	0.0632911	0.113924	0.670886				0.94	0.02	0	0.04		0.98	0.0133333	0	0.00666667
	0.283537	0.621951	0.0823171	0.0121951		0.037037	0	0.444444	0.518519				0.220096	0.641148	0.133971	0.00478469		0.0659341	0.032967	0.208791	0.692308				0.767442	0.224806	0.00775194	0		0.966292	0.0262172	0	0.00749064
	0.523308	0.404511	0.0631579	0.00902256		0.35	0	0	0.65				0.0934579	0.327103	0.448598	0.130841		0.0812183	0.680203	0.192893	0.0456853				0.923664	0.00763359	0.00763359	0.0610687		0.692308	0.307692	0	0
	0.17757	0.641745	0.149533	0.0311526		0.166667	0	0.5	0.333333				0.193237	0.603865	0.178744	0.0241546		0.867133	0.0034965	0.0244755	0.104895				0.977366	0.00308642	0.00102881	0.0185185		0.217391	0.76087	0.0217391	0
	0.668076	0.291755	0.038055	0.00211416		0.104167	0.118056	0.180556	0.597222				0.235632	0.494253	0.241379	0.0287356		0.0467836	0.842105	0.105263	0.00584795				0.845455	0	0	0.154545		1	0	0	0
	0.217593	0.525463	0.206019	0.0509259		0.0192308	0.115385	0.576923	0.288462				0.291139	0.56962	0.139241	0		0.295775	0.183099	0.0422535	0.478873				0.890547	0.0348259	0.0248756	0.0497512		0.993274	0.0044843	0.00224215	0
	0.276364	0.301818	0.32	0.101818		0.1	0.233333	0.6	0.0666667				0.119403	0.58209	0.283582	0.0149254		0.339623	0.188679	0.0566038	0.415094				0.852941	0.147059	0	0		0.993631	0.00477707	0.00159236	0
	0.595238	0.349206	0.0555556	0		0.235294	0.0441176	0.25	0.470588				0.223077	0.530769	0.238462	0.00769231		0.581602	0.103858	0.148368	0.166172				0.976226	0.00445765	0	0.0193165		0.25	0.625	0.1	0.025
	0.156863	0.248366	0.477124	0.117647		0.155797	0.0869565	0.231884	0.525362				0.444444	0.111111	0.222222	0.222222		0.5	0.0777778	0.0888889	0.333333				0.954545	0.0181818	0	0.0272727		0.992978	0.00421348	0	0.00280899
	0.594595	0.331081	0.0608108	0.0135135		0.703704	0.111111	0.111111	0.0740741				0.128	0.4	0.424	0.048		0.168831	0.12987	0.441558	0.25974				0.939227	0.0138122	0.00552486	0.0414365		0.46	0.25	0.24	0.05
	0.172131	0.622951	0.163934	0.0409836		0.351351	0.162162	0.135135	0.351351				0.121951	0.528455	0.325203	0.0243902		0.119048	0.166667	0.285714	0.428571				0.794521	0.0273973	0	0.178082		0.8	0	0.2	0
	0.115385	0.692308	0.166667	0.025641		0.0440252	0.0880503	0.534591	0.333333				0.230769	0.586538	0.173077	0.00961538		0.161491	0.254658	0.428571	0.15528				0.848101	0.0253165	0.0126582	0.113924		0.488372	0.155039	0.286822	0.0697674
	0.139394	0.424242	0.387879	0.0484848		0.120879	0.043956	0.32967	0.505495				0.195652	0.717391	0.0869565	0		0.097561	0.170732	0.565041	0.166667				0.964706	0.0117647	0	0.0235294		0.466667	0.266667	0.2	0.0666667
	0.639535	0.313953	0.0232558	0.0232558		0.0833333	0.125	0.208333	0.583333				0.2	0.266667	0.466667	0.0666667		0.119718	0.112676	0.338028	0.429577				0.857143	0.00952381	0.0380952	0.0952381		0.25	0.731481	0.0185185	0
	0.104167	0.75	0.114583	0.03125		0.057971	0.115942	0.289855	0.536232				0.234375	0.71875	0.046875	0		0.122302	0.201439	0.517986	0.158273				0.964371	0.00475059	0.00475059	0.0261283		0.991568	0.00337268	0.00168634	0.00337268
	0.243243	0.554054	0.175676	0.027027		0.0431655	0.057554	0.460432	0.438849				0.224719	0.404494	0.325843	0.0449438		0.980066	0.00775194	0	0.0121816				0.957606	0.0149626	0.0074813	0.0199501		0.535714	0.25	0.214286	0
	0.592593	0.333333	0.037037	0.037037		0.0425532	0.0425532	0.574468	0.340426				0.246032	0.611111	0.126984	0.015873		0.982877	0.010274	0	0.00684932				0.709302	0.0465116	0.174419	0.0697674		0.996977	0.00151172	0	0.00151172
	0.111111	0.138889	0.333333	0.416667		0.134328	0.104478	0.208955	0.552239				0.293578	0.559633	0.146789	0		0.306667	0.386667	0.266667	0.04				0.953608	0	0.0103093	0.0360825		0.99656	0.00344037	0	0
	0.404255	0.361702	0.234043	0		0.0350877	0.105263	0.192982	0.666667				0.192308	0.544872	0.237179	0.025641		0.981842	0.00907912	0	0.00907912				0.623188	0.0869565	0.217391	0.0724638		0.96732	0.00816993	0.00816993	0.0163399
	0.362319	0.34058	0.275362	0.0217391		0.0666667	0.105556	0.455556	0.372222				0.173077	0.538462	0.288462	0		0.970464	0.00843882	0.00421941	0.0168776				0.952756	0	0	0.0472441		0.951327	0	0.00884956	0.039823
	0.377778	0.311111	0.266667	0.0444444		0.0895522	0.164179	0.328358	0.41791				0.413793	0.586207	0	0		0.98091	0	0.00587372	0.0132159				0.930435	0.0173913	0.0347826	0.0173913		0.996269	0.00248756	0	0.00124378
	0.410256	0.346154	0.24359	0		0.08	0.04	0.2	0.68				0.340426	0.56383	0.0957447	0		0.925926	0.0185185	0.00617284	0.0493827				0.975248	0.0049505	0.0049505	0.0148515		0.94964	0.0503597	0	0
	0.168067	0.302521	0.436975	0.092437		0.0806452	0.145161	0.435484	0.33871				0.538462	0.461538	0	0		0.892532	0.0236794	0.0327869	0.0510018				0.689189	0.0675676	0.216216	0.027027		0.214286	0.765306	0.0102041	0.0102041
	0.120879	0.78022	0.0879121	0.010989		0.2	0.125	0.25	0.425				0.148148	0.425926	0.388889	0.037037		0.960674	0.00561798	0.00561798	0.0280899				0.920245	0.0184049	0.0490798	0.0122699		0.971204	0.0209424	0.0052356	0.0026178
	0.214286	0.4	0.347619	0.0380952		0.409091	0.0454545	0.0909091	0.454545				0.0588235	0.264706	0.54902	0.127451		0.973837	0.0174419	0.00290698	0.00581395				0.878788	0.030303	0.0606061	0.030303		0.134146	0.658537	0.158537	0.0487805
	0.121951	0.780488	0.097561	0		0.102564	0.153846	0.474359	0.269231				0.322581	0.580645	0.0967742	0		0.947712	0.0196078	0.0261438	0.00653595				0.938849	0.0107914	0.0323741	0.0179856		0.4	0.584615	0	0.0153846
	0.222222	0.427778	0.327778	0.0222222		0.333333	0.037037	0.259259	0.37037				0.315436	0.536913	0.120805	0.0268456		0.920588	0.0117647	0.0205882	0.0470588				0.814815	0.037037	0.037037	0.111111		0.0372671	0.745342	0.173913	0.0434783
	0.0851064	0.638298	0.241135	0.035461		0.588235	0.235294	0.176471	0				0.428571	0.214286	0.285714	0.0714286		0.969199	0.0123203	0.00410678	0.0143737				0.1875	0.5	0.3125	0		0.0376344	0.811828	0.129032	0.0215054
	0.025641	0.512821	0.435897	0.025641		0.0566038	0.113208	0.490566	0.339623				0.372093	0.255814	0.348837	0.0232558		0.983979	0.00534045	0	0.0106809				0.341463	0.601626	0.0487805	0.00813008		0.0638298	0.856383	0.0744681	0.00531915
	0.316456	0.582278	0.0886076	0.0126582		0.0638298	0.106383	0.12766	0.702128				0.432432	0.513514	0.0540541	0		0.983908	0.00229885	0.00229885	0.0114943				0.0877193	0.54386	0.368421	0		0.641509	0.306604	0.0235849	0.0283019
	0.219178	0.410959	0.356164	0.0136986		0.016129	0.0322581	0.306452	0.645161				0.543478	0.391304	0.0434783	0.0217391		0.986333	0.0113895	0	0.0022779				0.263158	0.684211	0.0526316	0		0.350877	0.637427	0.00584795	0.00584795
	0.126984	0.761905	0.0793651	0.031746		0.363636	0.121212	0.424242	0.0909091				0.430233	0.430233	0.0581395	0.0813953		0.221053	0.478947	0.257895	0.0421053				0.0357143	0.285714	0.583333	0.0952381		0.830508	0.135593	0.0169492	0.0169492
	0.268817	0.645161	0.0752688	0.0107527		0.216667	0.1	0.216667	0.466667				0.330357	0.651786	0.0178571	0		1	0	0	0				0.404762	0.166667	0.309524	0.119048		0.391608	0.594406	0.013986	0
	0.0943396	0.679245	0.226415	0		0.364865	0.0540541	0.162162	0.418919				0.15	0.1625	0.5625	0.125		0.976471	0.00294118	0.00882353	0.0117647				0.664286	0.285714	0.0357143	0.0142857		0.824324	0.0675676	0.0945946	0.0135135
	0.471698	0.528302	0	0		0	0.0606061	0.212121	0.727273				0.473684	0.526316	0	0		0.989147	0	0.00155039	0.00930233				0.78607	0.0248756	0.00995025	0.179104		0.676558	0.302671	0.0178042	0.00296736
	0.123596	0.561798	0.269663	0.0449438		0.0384615	0.0384615	0.461538	0.461538				0.585366	0.414634	0	0		0.993958	0.00302115	0	0.00302115				0.08	0.746667	0.173333	0		0.682927	0.314363	0.00271003	0
	0.380952	0.261905	0.309524	0.047619		0.0784314	0.176471	0.294118	0.45098				0.266667	0.111111	0.222222	0.4		0.994819	0	0	0.00518135				0.142857	0.0666667	0.552381	0.238095		0.964187	0.0247934	0.00826446	0.00275482
	0.0987654	0.432099	0.382716	0.0864198		0.114583	0.229167	0.604167	0.0520833				0.5	0.416667	0.0833333	0		0.993915	0	0	0.00608519				0.598291	0.025641	0.119658	0.25641		0.725	0.15	0.1	0.025
	0.266667	0.416667	0.25	0.0666667		0.0322581	0.145161	0.612903	0.209677				0.234483	0.510345	0.234483	0.0206897		0.989181	0.00309119	0.0015456	0.00618238				0.362538	0.60423	0.0302115	0.00302115		0.80819	0.189655	0	0.00215517
	0.314815	0.5	0.185185	0		0.290909	0.290909	0.381818	0.0363636				0.265306	0.591837	0.122449	0.0204082		0.996689	0.00331126	0	0				0.7	0.0166667	0.025	0.258333		0.98908	0.00312012	0	0.00780031
	0.174312	0.59633	0.229358	0		0.529412	0	0.0588235	0.411765				0.316667	0.566667	0.1	0.0166667		0.987531	0.00498753	0	0.0074813				0.381395	0.562791	0.0465116	0.00930233		0.982808	0	0.00286533	0.0143266
	0.196721	0.540984	0.163934	0.0983607		0.238095	0.047619	0.238095	0.47619				0.168675	0.566265	0.216867	0.0481928		0.995261	0	0.00473934	0				0.36	0.56	0.0666667	0.0133333		0.982484	0.00159236	0	0.0159236
	0.176471	0.541176	0.176471	0.105882		0.0666667	0.1	0.1	0.733333				0.0789474	0.210526	0.605263	0.105263		0.903704	0.0296296	0.0592593	0.00740741				0.336158	0.381356	0.254237	0.0282486		0.978933	0.00702247	0.00280899	0.011236
	0.0697674	0.837209	0.0930233	0		0.25	0.21875	0.40625	0.125				0.153846	0.461538	0.346154	0.0384615		0.736842	0	0.157895	0.105263				0.966038	0.0113208	0.00628931	0.0163522		0.977778	0.00555556	0.00185185	0.0148148
	0.16	0.51	0.31	0.02		0.0853659	0.109756	0.621951	0.182927				0.141732	0.393701	0.370079	0.0944882		0.936937	0.00900901	0.00900901	0.045045				0.97561	0.00813008	0.0101626	0.00609756		0.844037	0.155963	0	0
	0.0510204	0.852041	0.0714286	0.0255102		0.0909091	0.136364	0.515152	0.257576				0.226804	0.525773	0.237113	0.0103093		0.326923	0.596154	0.0769231	0				0.94958	0.0168067	0.00840336	0.0252101		0.932761	0.0293276	0.027897	0.0100143
	0.111628	0.711628	0.144186	0.0325581		0.209677	0.0806452	0.354839	0.354839				0.185841	0.451327	0.309735	0.0530973		0.949367	0.0189873	0.0189873	0.0126582				0.974482	0.0127592	0.00637959	0.00637959		0.989177	0.004329	0.0021645	0.004329
	0.207692	0.384615	0.338462	0.0692308		0.0819672	0.147541	0.47541	0.295082				0.166667	0.366667	0.366667	0.1		0.424658	0.143836	0.356164	0.0753425				0.927835	0.0463918	0.0257732	0		0.992175	0.00156495	0	0.00625978
	0.0254777	0.815287	0.133758	0.0254777		0.0555556	0.166667	0.611111	0.166667				0.173913	0.608696	0.130435	0.0869565		0.116883	0.246753	0.363636	0.272727				0.941624	0.0329949	0.00761421	0.0177665		0.997416	0.00129199	0.00129199	0
	0.0185185	0.833333	0.138889	0.00925926		0.188235	0.141176	0.423529	0.247059				0.0634921	0.587302	0.333333	0.015873		0.384181	0.079096	0.463277	0.0734463				0.975369	0.0123153	0.00246305	0.00985222		0.904255	0	0.0319149	0.0638298
	0.118919	0.762162	0.0972973	0.0216216		0.0431655	0.0719424	0.71223	0.172662				0.193548	0.741935	0.0322581	0.0322581		0.824242	0.0181818	0.0484848	0.109091				0.959799	0.0150754	0.0251256	0		0.965714	0.0228571	0.00285714	0.00857143
	0.16	0.76	0.08	0		0.182927	0.0609756	0.426829	0.329268				0.155914	0.532258	0.268817	0.0430108		0.318627	0.0882353	0.333333	0.259804				0.986413	0.00815217	0.00543478	0		0.963668	0.00519031	0.017301	0.0138408
	0.0357143	0.321429	0.589286	0.0535714		0.0983607	0.0491803	0.508197	0.344262				0.569231	0.415385	0	0.0153846		0.984064	0.0059761	0.00199203	0.00796813				0.625	0	0.25	0.125		0.983584	0.00547196	0	0.0109439
	0.107143	0.732143	0.107143	0.0535714		0.0478723	0.0957447	0.478723	0.37766				0.136986	0.383562	0.438356	0.0410959		0.959302	0.00581395	0.0116279	0.0232558				0.8	0.0545455	0.0909091	0.0545455		0.968526	0.00858369	0.00715308	0.0157368
	0.0792079	0.386139	0.485149	0.049505		0.0862069	0.0948276	0.431034	0.387931				0.239437	0.647887	0.0985915	0.0140845		0.950495	0.0247525	0.0148515	0.00990099				0.8	0.05	0.05	0.1		0.991908	0	0.00231214	0.00578035
	0.109005	0.521327	0.28436	0.0853081		0.0581395	0.0988372	0.488372	0.354651				0.144737	0.328947	0.434211	0.0921053		0.194444	0.402778	0.375	0.0277778				0.25	0.233333	0.483333	0.0333333		0.982456	0.00478469	0	0.0127592
	0.150943	0.754717	0.0943396	0		0.154639	0.103093	0.412371	0.329897				0.181034	0.568966	0.25	0		0.615385	0.153846	0.230769	0				0.26	0	0.5	0.24		0.984314	0	0	0.0156863
	0.0857143	0.457143	0.342857	0.114286		0.666667	0	0.133333	0.2				0.134146	0.402439	0.414634	0.0487805		0.530928	0.0618557	0.175258	0.231959				0.937984	0.0155039	0.0310078	0.0155039		0.958647	0.0075188	0.0037594	0.0300752
	0.0898876	0.168539	0.606742	0.134831		0.344828	0.045977	0.103448	0.505747				0.288462	0.692308	0.0192308	0		0.953353	0.0131195	0.0262391	0.00728863				0.340909	0.545455	0.113636	0		0.906542	0.0046729	0.0560748	0.0327103
	0.215385	0.2	0.461538	0.123077		0.48	0.2	0.04	0.28				0.291045	0.656716	0.0373134	0.0149254		0.819048	0.0285714	0.0952381	0.0571429				0.942373	0.0101695	0.0338983	0.0135593		0.969868	0.00564972	0.00188324	0.0225989
	0.0645161	0.612903	0.236559	0.0860215		0.117647	0.147059	0.294118	0.441176				0.252525	0.717172	0.030303	0		0.5	0.384615	0.115385	0				0.395604	0.593407	0.010989	0		0.986747	0.00361446	0.00240964	0.00722892
	0.0493827	0.512346	0.314815	0.123457		0.0854701	0.119658	0.230769	0.564103				0.25	0.75	0	0		0.818182	0.030303	0.151515	0				0.654762	0.0714286	0.214286	0.0595238		0.987928	0.00201207	0.00603622	0.00402414
	0.127273	0.327273	0.345455	0.2		0.0545455	0.0272727	0.586364	0.331818				0.195652	0.663043	0.125	0.0163043		0.35	0.45	0.2	0				0.682927	0.0162602	0.162602	0.138211		0.984779	0.00456621	0.00456621	0.00608828
	0.141791	0.58209	0.208955	0.0671642		0.21875	0.21875	0.34375	0.21875				0.168831	0.448052	0.331169	0.0519481		0.882353	0.0882353	0.0147059	0.0147059				0.884615	0.0384615	0.0384615	0.0384615		0.0571429	0.257143	0.628571	0.0571429
	0.0963855	0.289157	0.457831	0.156627		0.0384615	0.104396	0.686813	0.17033				0.164179	0.791045	0.0447761	0		0.830189	0.150943	0.0188679	0				0.56	0.12	0.32	0		0.663043	0.181159	0.134058	0.0217391
	0.0508475	0.427966	0.368644	0.152542		0.0833333	0.0833333	0.291667	0.541667				0.262626	0.464646	0.252525	0.020202		0.928571	0.0714286	0	0				0.931429	0.0285714	0.0228571	0.0171429		0.853571	0.00714286	0.0142857	0.125
	0.0788043	0.736413	0.152174	0.0326087		0.175182	0.109489	0.357664	0.357664				0.166667	0.333333	0.5	0		0.395833	0.145833	0.395833	0.0625				0.918519	0.0111111	0.037037	0.0333333		0.103896	0.428571	0.441558	0.025974
	0.135294	0.617647	0.217647	0.0294118		0.175	0.05	0.1875	0.5875				0.267241	0.508621	0.198276	0.0258621		0.142857	0.38961	0.363636	0.103896				0.777778	0.111111	0.111111	0		0.950581	0.00290698	0.00581395	0.0406977
	0.0946502	0.358025	0.390947	0.156379		0.104348	0.0782609	0.382609	0.434783				0.2875	0.6375	0.0625	0.0125		0.6	0.4	0	0				0.915254	0.0225989	0.0169492	0.0451977		0.962963	0.00462963	0	0.0324074
	0.150259	0.756477	0.0725389	0.0207254		0.0192308	0.173077	0.557692	0.25				0.241379	0.241379	0.310345	0.206897		0.140351	0.421053	0.421053	0.0175439				0.951613	0.0483871	0	0		0.761905	0.0357143	0.178571	0.0238095
	0.105263	0.61244	0.181818	0.100478		0.0333333	0.0333333	0.5	0.433333				0.411765	0.564706	0.0117647	0.0117647		0.973822	0.0209424	0	0.0052356				0.803571	0.0535714	0.0714286	0.0714286		0.947598	0.00436681	0.0262009	0.0218341
	0.178082	0.657534	0.157534	0.00684932		0.097561	0.097561	0.658537	0.146341				0.203883	0.456311	0.320388	0.0194175		0.822222	0.133333	0.0333333	0.0111111				0.95122	0	0.0243902	0.0243902		0.980861	0.00956938	0	0.00956938
	0.0591716	0.66568	0.183432	0.091716		0.038961	0.0194805	0.487013	0.454545				0.333333	0.598291	0.0598291	0.00854701		0.305085	0.169492	0.322034	0.20339				0.741379	0.0517241	0.103448	0.103448		0.894737	0	0	0.105263
	0.0628571	0.8	0.137143	0		0.0649351	0.038961	0.402597	0.493506				0.689046	0.0424028	0.024735	0.243816		0.7	0	0.3	0				0.807692	0.0384615	0.0897436	0.0641026		0.959799	0.0150754	0	0.0251256
	0.020202	0.242424	0.636364	0.10101		0.222222	0.111111	0.527778	0.138889				0.31746	0.52381	0.126984	0.031746		0.970414	0.0177515	0	0.0118343				0.75265	0.187279	0.0424028	0.0176678		0.784314	0.156863	0.0196078	0.0392157
	0.0424242	0.309091	0.490909	0.157576		0.0930233	0.104651	0.674419	0.127907				0.129032	0.016129	0.564516	0.290323		0.351852	0.296296	0.314815	0.037037				0.55814	0.139535	0.302326	0		0.85	0	0.05	0.1
	0.110169	0.677966	0.144068	0.0677966		0.492063	0.0952381	0.301587	0.111111				0.291667	0.516667	0.166667	0.025		0.5	0.1875	0.3125	0				0.972332	0	0.0118577	0.0158103		0.392157	0.0980392	0.431373	0.0784314
	0.0915493	0.359155	0.366197	0.183099		0.413793	0.103448	0.448276	0.0344828				0.285714	0.588745	0.108225	0.017316		0.951456	0.00970874	0.00970874	0.0291262				0.975936	0.0106952	0.00802139	0.00534759		0.4	0.0588235	0.235294	0.305882
	0.0776398	0.571429	0.251553	0.0993789		0.147059	0.411765	0.205882	0.235294				0.291262	0.0194175	0.300971	0.38835		0.215385	0.415385	0.323077	0.0461538				0.781609	0.045977	0.0804598	0.091954		0.611111	0.111111	0	0.277778
	0.0546624	0.456592	0.385852	0.102894		0.428571	0.285714	0.178571	0.107143				0.186747	0.710843	0.0963855	0.0060241		0.832685	0.136187	0.0272374	0.00389105				0.921569	0.0196078	0.0196078	0.0392157		0.984127	0.0047619	0.0047619	0.00634921
	0.138365	0.477987	0.301887	0.081761		0.0769231	0.435897	0.230769	0.25641				0.283582	0.701493	0.0149254	0		0.75	0	0	0.25				0.965517	0.0229885	0.00574713	0.00574713		0.24	0.573333	0.0533333	0.133333
	0.0684932	0.287671	0.438356	0.205479		0.4	0.0333333	0.35	0.216667				0.118644	0.40678	0.40678	0.0677966		0.708333	0.104167	0.104167	0.0833333				0.916084	0.027972	0.020979	0.034965		0.525	0.225	0.2375	0.0125
	0.0531915	0.534574	0.335106	0.0771277		0.1	0.0666667	0.7	0.133333				0.336207	0.577586	0.0862069	0		0.986339	0.00819672	0	0.00546448				0.923469	0.0357143	0	0.0408163		0.994521	0.00273973	0	0.00273973
	0.129252	0.333333	0.353741	0.183673		0.114286	0.2	0.285714	0.4				0.212121	0.69697	0.0909091	0		0.179856	0.661871	0.129496	0.028777				0.936306	0.0318471	0.0191083	0.0127389		0.191489	0.755319	0.0531915	0
	0.0463768	0.698551	0.165217	0.0898551		0.216216	0.27027	0.324324	0.189189				0.2	0.7	0.1	0		0.983146	0.00374532	0.00187266	0.011236				0.9	0.0125	0.05	0.0375		0.998599	0.00140056	0	0
	0.0854271	0.728643	0.165829	0.0201005		0.0652174	0.0869565	0.597826	0.25				0.274725	0.527473	0.175824	0.021978		0.368421	0.263158	0.315789	0.0526316				0.904959	0.0247934	0.0247934	0.0454545		0.98801	0.00479616	0	0.00719424
	0.222222	0.555556	0.155556	0.0666667		0.578947	0.0526316	0.210526	0.157895				0.408046	0.574713	0.0172414	0		0.94302	0.042735	0.00569801	0.00854701				0.929577	0	0.028169	0.0422535		0.979167	0.0104167	0	0.0104167
	0.375	0.583333	0.03125	0.0104167		0.113208	0.0943396	0.45283	0.339623				0.538462	0.107692	0.261538	0.0923077		0.391304	0.217391	0.217391	0.173913				0.888889	0.111111	0	0		0.983871	0.00806452	0.00806452	0
	0.344086	0.301075	0.258065	0.0967742		0.0851064	0.0425532	0.212766	0.659574				0.166667	0.533333	0.266667	0.0333333		0.142857	0.771429	0.0857143	0				0.878378	0.0675676	0.0540541	0		0.991209	0.00659341	0.0021978	0
	0.0956522	0.313043	0.469565	0.121739		0.130435	0.304348	0.347826	0.217391				0.191919	0.69697	0.10101	0.010101		0.118421	0.710526	0.144737	0.0263158				0.955224	0.0149254	0.0298507	0		0.99576	0.00242277	0.000605694	0.00121139
	0.941176	0.0588235	0	0		0.37931	0.0344828	0.241379	0.344828				0.348837	0.325581	0.302326	0.0232558		0.325581	0.151163	0.430233	0.0930233				0.852459	0	0.147541	0		0.991304	0	0.00869565	0
	0.904762	0.0952381	0	0		0.0514706	0.117647	0.669118	0.161765				0.26087	0.643478	0.0695652	0.026087		0.0232558	0.627907	0.313953	0.0348837				0.722222	0.222222	0.0555556	0		0.991285	0.00108932	0.00217865	0.00544662
	0.184615	0.707692	0.0923077	0.0153846		0.106383	0.212766	0.446809	0.234043				0.366667	0.558333	0.0666667	0.00833333		0.07	0.6	0.31	0.02				0.938312	0.00649351	0.0162338	0.038961		0.986226	0.00275482	0	0.0110193
	0.258065	0.419355	0.306452	0.016129		0.265625	0.125	0.46875	0.140625				0.194444	0.75	0.0555556	0		0.0756303	0.630252	0.268908	0.0252101				0.960317	0.00793651	0.00793651	0.0238095		0.991044	0.00428349	0.000778816	0.00389408
	0.21875	0.359375	0.390625	0.03125		0.0350877	0.105263	0.77193	0.0877193				0.311475	0.188525	0.434426	0.0655738		0.244755	0.559441	0.174825	0.020979				0.820513	0.017094	0.0683761	0.0940171		0.984496	0.00775194	0.00775194	0
	0.146552	0.12931	0.534483	0.189655		0.253731	0.0895522	0.447761	0.208955				0.264706	0.117647	0.264706	0.352941		0.0188679	0.575472	0.396226	0.00943396				0.97482	0.0143885	0.00719424	0.00359712		0.994059	0.0019802	0.0019802	0.0019802
	0.100962	0.451923	0.341346	0.105769		0.234043	0.0531915	0.638298	0.0744681				0.14433	0.505155	0.278351	0.0721649		0.144444	0.611111	0.222222	0.0222222				0.893333	0.0666667	0.04	0		0.99294	0.000504286	0	0.00655572
	0.216667	0.533333	0.233333	0.0166667		0.351351	0.0810811	0.405405	0.162162				0.348624	0.59633	0.0550459	0		0.112554	0.666667	0.199134	0.021645				0.935484	0.0107527	0.0107527	0.0430108		0.686275	0.0980392	0.215686	0
	0.138122	0.171271	0.513812	0.176796		0.266667	0.1	0.477778	0.155556				0.234848	0.424242	0.310606	0.030303		0.409574	0.478723	0.0957447	0.0159574				0.965035	0.020979	0.0034965	0.0104895		0.980296	0	0	0.0197044
	0.0576923	0.211538	0.653846	0.0769231		0.209302	0.0697674	0.116279	0.604651				0.264706	0.735294	0	0		0.111888	0.594406	0.237762	0.0559441				0.956044	0.00824176	0.0137363	0.021978		0.989267	0.00178891	0	0.00894454
	0.25	0.6	0.133333	0.0166667		0.196078	0.0980392	0.147059	0.558824				0.0769231	0.384615	0.435897	0.102564		0.1	0.4875	0.3625	0.05				0.961538	0.00769231	0.00769231	0.0230769		0.985325	0	0	0.0146751
	0.0645161	0.623656	0.27957	0.0322581		0.25	0.0769231	0.163462	0.509615				0.0980392	0.431373	0.313725	0.156863		0.137255	0.637255	0.215686	0.00980392				0.945545	0.00990099	0.0148515	0.029703		0.965517	0.0344828	0	0
	0.2	0.2125	0.3625	0.225		0.104762	0.142857	0.152381	0.6				0.512821	0.333333	0.0769231	0.0769231		0.319149	0.297872	0.361702	0.0212766				0.318182	0.181818	0.454545	0.0454545		0.98928	0.00612557	0	0.00459418
	0.117647	0.285714	0.453782	0.142857		0.140625	0.0625	0.34375	0.453125				0.0780142	0.397163	0.468085	0.0567376		0.4	0.16	0.12	0.32				0.961957	0.0217391	0.00543478	0.0108696		0.975845	0.0193237	0	0.00483092
	0.117647	0.429412	0.394118	0.0588235		0.0208333	0.229167	0.5625	0.1875				0.159091	0.136364	0.170455	0.534091		0.78836	0.137566	0.037037	0.037037				0.971326	0.0143369	0	0.0143369		0.97479	0.00840336	0.00840336	0.00840336
	0.225564	0.451128	0.293233	0.0300752		0.103261	0.201087	0.461957	0.233696				0.0827068	0.255639	0.571429	0.0902256		0.111111	0.763889	0.0972222	0.0277778				0.921951	0.0195122	0.0439024	0.0146341		1	0	0	0
	0.197531	0.0987654	0.469136	0.234568		0.101449	0.231884	0.449275	0.217391				0.227642	0.617886	0.138211	0.0162602		0	0.833333	0.166667	0				0.408451	0.352113	0.183099	0.056338		0.775	0.05	0.15	0.025
	0.137931	0.293103	0.534483	0.0344828		0.0774908	0.195572	0.450185	0.276753				0.175758	0.775758	0.0424242	0.00606061		0.737024	0.0553633	0.0449827	0.16263				0.94586	0.0127389	0.0286624	0.0127389		0.971253	0	0.00616016	0.0225873
	0.410256	0.435897	0.153846	0		0.227723	0.326733	0.336634	0.108911				0.141414	0.222222	0.515152	0.121212		0.0526316	0.105263	0.631579	0.210526				0.956647	0.00867052	0.00578035	0.0289017		0.998582	0.000354484	0.000354484	0.000708968
	0.19	0.25	0.51	0.05		0.16185	0.439306	0.323699	0.0751445				0.137143	0.44	0.371429	0.0514286		0.25	0.25	0.375	0.125				0.884444	0.0222222	0	0.0933333		0.996217	0.00126103	0.00126103	0.00126103
	0.225806	0.580645	0.129032	0.0645161		0.152542	0.644068	0.186441	0.0169492				0.228643	0.693467	0.0728643	0.00502513		0.0846154	0.0846154	0.715385	0.115385				0.913433	0.0567164	0.0208955	0.00895522		0.994069	0.00118624	0	0.00474496
	0.106383	0.468085	0.340426	0.0851064		0.166667	0.291667	0.340278	0.201389				0.46875	0.15625	0.3125	0.0625		0.827586	0.0172414	0	0.155172				0.912879	0.00568182	0.0473485	0.0340909		0.978593	0.00611621	0.00917431	0.00611621
	0.160714	0.785714	0.0535714	0		0.0909091	0.321678	0.405594	0.181818				0.292208	0.571429	0.123377	0.012987		0.886256	0.00473934	0.0236967	0.0853081				0.978378	0.00540541	0.0036036	0.0126126		0.998113	0.00188679	0	0
	0.129032	0.225806	0.516129	0.129032		0.34375	0.1875	0.28125	0.1875				0.307018	0.649123	0.0438596	0		0.5	0.0396825	0	0.460317				0.305556	0.583333	0.111111	0		0.991718	0.00207039	0.00207039	0.00414079
	0.285714	0.416667	0.27381	0.0238095		0.145833	0.0729167	0.416667	0.364583				0.166667	0.77451	0.0490196	0.00980392		0.848684	0.0394737	0.0197368	0.0921053				0.756757	0.108108	0	0.135135		1	0	0	0
	0.341463	0.292683	0.341463	0.0243902		0.0873016	0.0714286	0.436508	0.404762				0.428571	0.571429	0	0		0.836364	0.0545455	0.0454545	0.0636364				0.948012	0.00917431	0.00917431	0.0336391		0.970588	0.0196078	0	0.00980392
	0.234234	0.351351	0.369369	0.045045		0.115789	0.157895	0.547368	0.178947				0.238095	0.047619	0.47619	0.238095		0.853211	0.00917431	0.0458716	0.0917431				0.61039	0	0.25974	0.12987		0.931034	0.0295567	0.00985222	0.0295567
	0.238095	0.142857	0.428571	0.190476		0.0393701	0.110236	0.669291	0.181102				0.154255	0.691489	0.148936	0.00531915		0.0588235	0.397059	0.485294	0.0588235				0.639535	0.0465116	0.267442	0.0465116		0.54	0.16	0.3	0
	0.65	0.35	0	0		0.242424	0.121212	0.393939	0.242424				0.20339	0.152542	0.59322	0.0508475		0.303571	0.339286	0.330357	0.0267857				0.981159	0.0101449	0.00144928	0.00724638		0.905405	0	0.0540541	0.0405405
	0.769231	0.0769231	0.153846	0		0.130435	0.217391	0.282609	0.369565				0.16087	0.5	0.265217	0.073913		0.25	0.0714286	0.142857	0.535714				0.52381	0.142857	0.285714	0.047619		0.0514706	0.852941	0.0955882	0
	0.325581	0.302326	0.186047	0.186047		0.588235	0.0588235	0.0882353	0.264706				0.146552	0.413793	0.362069	0.0775862		0.827586	0.0689655	0.0689655	0.0344828				0.904282	0.0251889	0.0277078	0.0428212		0.994361	0.0037594	0	0.0018797
	0.190476	0.32381	0.4	0.0857143		0.315789	0.368421	0.157895	0.157895				0.233577	0.664234	0.0948905	0.00729927		0.963636	0.0181818	0	0.0181818				0.771429	0.0428571	0.142857	0.0428571		0.0408163	0.884354	0.0748299	0
	0.233766	0.402597	0.285714	0.0779221		0.0468085	0.0851064	0.655319	0.212766				0.178344	0.44586	0.343949	0.0318471		0.757576	0.121212	0.121212	0				0.88	0	0.08	0.04		0.981233	0.0107239	0	0.0080429
	0.220183	0.394495	0.348624	0.0366972		0.0727273	0.133333	0.648485	0.145455				0.134615	0.692308	0.147436	0.025641		0.3	0.322222	0.366667	0.0111111				0.969072	0.00515464	0.0120275	0.0137457		0.972772	0.00990099	0.0049505	0.0123762
	0.23622	0.464567	0.283465	0.015748		0.219512	0	0.463415	0.317073				0.18662	0.485915	0.260563	0.0669014		0.890244	0.0487805	0.0243902	0.0365854				0.837607	0.025641	0.0512821	0.0854701		0.75	0.25	0	0
	0.206349	0.222222	0.47619	0.0952381		0.137931	0.103448	0.517241	0.241379				0.216981	0.683962	0.0943396	0.00471698		0.0888889	0.377778	0.511111	0.0222222				0.878431	0.00392157	0.0156863	0.101961		0.985222	0.00246305	0.00246305	0.00985222
	0.631579	0.315789	0.0526316	0		0.360656	0.0327869	0.491803	0.114754				0.21134	0.64433	0.108247	0.0360825		0.234375	0.546875	0.210938	0.0078125				0.961702	0	0	0.0382979		0.940299	0.0298507	0.0149254	0.0149254
	0.124088	0.240876	0.532847	0.10219		0.180451	0.135338	0.571429	0.112782				0.268571	0.617143	0.114286	0		0.380952	0.238095	0.357143	0.0238095				0.886633	0.00676819	0.035533	0.071066		0.990775	0.00553506	0	0.00369004
	0.062069	0.0965517	0.57931	0.262069		0.142857	0.238095	0.444444	0.174603				0.347222	0.541667	0.111111	0		0.871429	0.0142857	0.0214286	0.0928571				0.833333	0.010101	0.0252525	0.131313		0.9	0	0.05	0.05
	0.318182	0.439394	0.181818	0.0606061		0.00714286	0.0571429	0.178571	0.757143				0.209302	0.790698	0	0		0.892157	0.0490196	0.00980392	0.0490196				0.557047	0.00671141	0.0402685	0.395973		0.99322	0	0	0.00677966
	0.0697674	0.151163	0.436047	0.343023		0.0258065	0.0258065	0.419355	0.529032				0.146789	0.504587	0.311927	0.0366972		0.269006	0.573099	0.146199	0.0116959				0.851515	0.00606061	0.0181818	0.124242		0.487805	0.0731707	0.243902	0.195122
	0.134454	0.176471	0.542017	0.147059		0.0375	0.1375	0.225	0.6				0.666667	0.333333	0	0		0.282258	0.298387	0.370968	0.0483871				0.819005	0.00452489	0.0180995	0.158371		0.987371	0.00114811	0.00459242	0.00688863
	0.218182	0.2	0.509091	0.0727273		0	0.00735294	0.183824	0.808824				0.333333	0.535519	0.120219	0.010929		0.1875	0.39375	0.35625	0.0625				0.333333	0.111111	0.222222	0.333333		0.985646	0.00478469	0.00318979	0.00637959
	0.228571	0.6	0.171429	0		0.00704225	0.0140845	0.443662	0.535211				0.276119	0.61194	0.104478	0.00746269		0.247706	0.311927	0.366972	0.0733945				0.981917	0.0108499	0.00180832	0.00542495		0.255319	0.148936	0.489362	0.106383
	0.0607735	0.563536	0.314917	0.0607735		0.00840336	0.0252101	0.193277	0.773109				0.648649	0.297297	0.0540541	0		0.984402	0.00693241	0.00693241	0.0017331				0.94186	0.0209302	0.0139535	0.0232558		0.989045	0.00156495	0	0.00938967
	0.138462	0.276923	0.5	0.0846154		0.0757576	0.212121	0.454545	0.257576				0.407407	0.518519	0.0740741	0		0.2	0.04	0.08	0.68				0.959677	0.016129	0.016129	0.00806452		0.996044	0	0.00098912	0.00296736
	0.12037	0.194444	0.518519	0.166667		0.0785714	0.0571429	0.642857	0.221429				0.3	0.6	0.0666667	0.0333333		0.222222	0.333333	0.361111	0.0833333				0.975219	0.0131195	0.00145773	0.0102041		0.967742	0.0129032	0.00645161	0.0129032
	0.0547945	0.136986	0.657534	0.150685		0.0560748	0.121495	0.551402	0.271028				0.147651	0.42953	0.369128	0.0536913		0.752632	0.0947368	0.0578947	0.0947368				0.945274	0.0298507	0.00497512	0.0199005		0.927835	0.0103093	0.0412371	0.0206186
	0.163842	0.310734	0.435028	0.0903955		0.0512821	0.0192308	0.237179	0.692308				0.192308	0.546154	0.246154	0.0153846		0.113208	0.226415	0.584906	0.0754717				0.57485	0.371257	0.0449102	0.00898204		0.981982	0	0	0.018018
	0.150289	0.225434	0.468208	0.156069		0.0666667	0.133333	0.213333	0.586667				0.165517	0.668966	0.158621	0.00689655		0.272727	0.0545455	0.436364	0.236364				0.938776	0.0510204	0.0102041	0		0.981013	0.00632911	0	0.0126582
	0.123596	0.258427	0.539326	0.0786517		0.047619	0.0793651	0.687831	0.185185				0.317647	0.552941	0.117647	0.0117647		0.235632	0.494253	0.241379	0.0287356				0.939815	0.0324074	0.00462963	0.0231481		0.978102	0.0145985	0	0.00729927
	0.273333	0.32	0.333333	0.0733333		0.122222	0.0444444	0.288889	0.544444				0.4	0.511111	0.0666667	0.0222222		0.851528	0.0218341	0.00436681	0.122271				0.964567	0.00393701	0	0.0314961		0.986111	0	0	0.0138889
	0.3625	0.2375	0.35	0.05		0.0699301	0.034965	0.440559	0.454545				0.372549	0.509804	0.117647	0		0.983936	0.0100402	0.00401606	0.00200803				0.951076	0	0.00587084	0.0430528		0.975309	0.0123457	0.0123457	0
	0.3375	0.2625	0.25	0.15		0.44	0.04	0.06	0.46				0.3	0.661538	0.0384615	0		0.803922	0.0588235	0.0980392	0.0392157				0.793443	0.052459	0.0360656	0.118033		0.916667	0	0.0833333	0
	0.121281	0.336384	0.414188	0.128146		0.128571	0.0428571	0.228571	0.6				0.237624	0.49505	0.247525	0.019802		0.981636	0.0066778	0.0066778	0.00500835				0.533333	0.0666667	0.4	0		0.863636	0.0909091	0	0.0454545
	0.194595	0.275676	0.405405	0.124324		0.0769231	0.134615	0.25	0.538462				0.230769	0.589744	0.17094	0.00854701		0.475	0.29	0.2	0.035				0.867188	0.0703125	0.0546875	0.0078125		0.99811	0.00189036	0	0
	0.177914	0.190184	0.490798	0.141104		0.171875	0.078125	0.28125	0.46875				0.07	0.5	0.37	0.06		0.984185	0.00608273	0.00243309	0.00729927				0.746988	0	0.060241	0.192771		0.995614	0	0.00438596	0
	0.176056	0.349765	0.349765	0.124413		0.0790698	0.130233	0.502326	0.288372				0.208054	0.563758	0.194631	0.033557		0.331361	0.313609	0.331361	0.0236686				0.925477	0.0017331	0.0242634	0.0485269		0.983607	0	0.0163934	0
	0.0625	0.1875	0.5625	0.1875		0.272727	0.0909091	0.181818	0.454545				0.26087	0.57971	0.144928	0.0144928		0.985889	0.00752587	0.000940734	0.0056444				0.8875	0.0125	0.0375	0.0625		0.991422	0.00245098	0.00122549	0.00490196
	0.160338	0.316456	0.421941	0.101266		0.0666667	0.0888889	0.244444	0.6				0.121951	0.756098	0.109756	0.0121951		0.202797	0.223776	0.538462	0.034965				0.963048	0.00461894	0.0115473	0.0207852		0.995772	0	0	0.00422833
	0.0692308	0.276923	0.546154	0.107692		0.0802469	0.191358	0.623457	0.104938				0.180328	0.516393	0.262295	0.0409836		0.97377	0.00546448	0.0010929	0.0196721				0.909091	0.00699301	0.0629371	0.020979		0.893281	0.00395257	0.00790514	0.0948617
	0.169231	0.292308	0.423077	0.115385		0.183673	0.122449	0.346939	0.346939				0.181818	0.454545	0.284091	0.0795455		0.99005	0.00373134	0.00248756	0.00373134				0.956938	0.00478469	0.0191388	0.0191388		0.989483	0.0035057	0	0.00701139
	0.164384	0.19863	0.479452	0.157534		0.1	0.142857	0.228571	0.528571				0.44898	0.489796	0.0612245	0		0.884298	0.0385675	0.0247934	0.0523416				0.8875	0.025	0.05	0.0375		0.995665	0	0.00144509	0.00289017
	0.341772	0.189873	0.379747	0.0886076		0.0625	0	0.203125	0.734375				0.166667	0.0833333	0.520833	0.229167		0.615819	0	0.124294	0.259887				0.927928	0.027027	0.027027	0.018018		0.993703	0.00377834	0.00125945	0.00125945
	0.276596	0.425532	0.287234	0.0106383		0.0947368	0.0842105	0.442105	0.378947				0.1875	0.03125	0.125	0.65625		0.461538	0.0512821	0.025641	0.461538				0.957031	0	0.015625	0.0273438		0.995215	0.00478469	0	0
	0.115183	0.272251	0.549738	0.0628272		0.16	0.08	0.32	0.44				0.0960452	0.316384	0.485876	0.101695		0.972781	0.0035503	0.00710059	0.016568				0.945419	0.00974659	0.00584795	0.0389864		0.97048	0.00738007	0	0.0221402
	0.321429	0.154762	0.369048	0.154762		0.162162	0.108108	0.216216	0.513514				0.351852	0.425926	0.166667	0.0555556		0.993994	0.0015015	0	0.0045045				0.97411	0.00485437	0.0145631	0.00647249		0.98855	0.00381679	0.00381679	0.00381679
	0.0515464	0.365979	0.453608	0.128866		0.185484	0.145161	0.475806	0.193548				0.17931	0.22069	0.496552	0.103448		0.550459	0.00917431	0.0642202	0.376147				0.977236	0.00325203	0.00162602	0.0178862		0.986595	0.00536193	0	0.0080429
	0.18	0.24	0.52	0.06		0.363636	0.159091	0.272727	0.204545				0.842105	0.105263	0.0526316	0		0.985185	0.00555556	0	0.00925926				0.908867	0.0246305	0.046798	0.0197044		0.263158	0.649123	0.0877193	0
	0.141892	0.405405	0.344595	0.108108		0.283333	0.233333	0.316667	0.166667				0.129771	0.320611	0.48855	0.0610687		0.968085	0.0283688	0.0035461	0				0.930556	0	0.0509259	0.0185185		0.972772	0.019802	0	0.00742574
	0.0707071	0.747475	0.171717	0.010101		0.365385	0.115385	0.173077	0.346154				0.384615	0.435897	0.166667	0.0128205		0.987897	0.00907716	0	0.00302572				0.921348	0	0.011236	0.0674157		0.989031	0.00731261	0.00365631	0
	0.170732	0.426829	0.378049	0.0243902		0.162162	0.297297	0.432432	0.108108				0.479452	0.445205	0.0753425	0		0.984862	0.00356189	0.00356189	0.00801425				0.990654	0.00934579	0	0		0.0961538	0.365385	0.480769	0.0576923
	0.146667	0.533333	0.306667	0.0133333		0.0606061	0.0757576	0.242424	0.621212				0.357798	0.422018	0.220183	0		0.979487	0.0102564	0.00512821	0.00512821				0.858726	0.00831025	0.0138504	0.119114		0.99322	0.00225989	0	0.00451977
	0.218391	0.367816	0.287356	0.126437		0.0666667	0.166667	0.566667	0.2				0.171053	0.421053	0.315789	0.0921053		0.919861	0.0191638	0.0348432	0.0261324				0.723684	0.0394737	0.144737	0.0921053		0.991525	0	0.00169492	0.00677966
	0.0224719	0.41573	0.488764	0.0730337		0.07	0.13	0.35	0.45				0.537037	0.416667	0.0462963	0		0.219697	0.431818	0.295455	0.0530303				0.940758	0.00473934	0.00947867	0.0450237		0.952542	0.0135593	0	0.0338983
	0.105634	0.626761	0.21831	0.0492958		0.0603448	0.112069	0.344828	0.482759				0.372222	0.588889	0.0277778	0.0111111		0.957576	0	0.00606061	0.0363636				0.924242	0.010101	0.00505051	0.0606061		0.995296	0.000940734	0	0.00376294
	0.3375	0.5625	0.075	0.025		0.0810811	0.0405405	0.108108	0.77027				0.162162	0.135135	0.5	0.202703		0.989437	0.00117371	0.00117371	0.00821596				0.395349	0.569767	0.0232558	0.0116279		0.967213	0.00702576	0.00234192	0.0234192
	0.0779221	0.675325	0.175325	0.0714286		0.0373832	0.0654206	0.654206	0.242991				0.983957	0.00534759	0.0106952	0		0.989437	0.00704225	0	0.00352113				0.924638	0.0347826	0.0057971	0.0347826		0.985401	0.00364964	0.00182482	0.00912409
	0.0566038	0.459119	0.371069	0.113208		0.0621469	0.0451977	0.361582	0.531073				0.152174	0.782609	0.0652174	0		0.991653	0.0033389	0	0.00500835				0.487952	0.481928	0.0301205	0		0.95977	0	0	0.0402299
	0.145833	0.427083	0.375	0.0520833		0.111111	0.142857	0.492063	0.253968				0.611111	0.388889	0	0		0.989214	0.00308166	0.00154083	0.00616333				0.977099	0.00508906	0.00254453	0.0152672		0.945946	0	0.018018	0.036036
	0.189189	0.324324	0.405405	0.0810811		0.133333	0.0222222	0.288889	0.555556				0.299296	0.376761	0.267606	0.056338		0.193182	0.227273	0.409091	0.170455				0.940952	0.0209524	0.00571429	0.032381		0.913649	0.0194986	0.0445682	0.0222841
	0.173077	0.25	0.403846	0.173077		0.1125	0.125	0.2625	0.5				0.272727	0.524793	0.18595	0.0165289		0.978155	0.0145631	0	0.00728155				0.8	0.1875	0.0125	0		0.917241	0	0.0137931	0.0689655
	0.384615	0.0769231	0.384615	0.153846		0.0869565	0.0434783	0.130435	0.73913				0.264151	0.660377	0.0566038	0.0188679		0.973451	0.0221239	0.00442478	0				0.84492	0.0160428	0.0160428	0.122995		0.862069	0.00344828	0.0586207	0.0758621
	0.24359	0.320513	0.333333	0.102564		0.12766	0.0851064	0.276596	0.510638				0.12782	0.421053	0.428571	0.0225564		0.552239	0.0298507	0.104478	0.313433				0.0555556	0.649573	0.252137	0.042735		0.975904	0.0240964	0	0
	0.173333	0.326667	0.373333	0.126667		0.107143	0.15	0.292857	0.45				0.227273	0.681818	0.0909091	0		0.92437	0.0252101	0	0.0504202				0.704918	0.0491803	0.168033	0.0778689		0.824675	0.012987	0.038961	0.123377
	0.214286	0.642857	0.142857	0		0.104651	0.0697674	0.290698	0.534884				0.288591	0.510067	0.187919	0.0134228		0.263889	0.0833333	0.611111	0.0416667				0.418182	0.218182	0.109091	0.254545		0.75	0.125	0.0833333	0.0416667
	0.1	0.39375	0.4125	0.09375		0.0669456	0.117155	0.330544	0.485356				0.202128	0.62766	0.170213	0		0.847025	0.0736544	0.0396601	0.0396601				0.807692	0.0288462	0.0961538	0.0673077		0.176471	0.552941	0.235294	0.0352941
	0.102941	0.463235	0.352941	0.0808824		0.160839	0.167832	0.34965	0.321678				0.23871	0.56129	0.154839	0.0451613		0.909091	0.0151515	0	0.0757576				0.5	0	0.216667	0.283333		0.661765	0.220588	0.0588235	0.0588235
	0.1	0.8	0.1	0									0.41844	0.531915	0.0496454	0		0.953125	0.015625	0.015625	0.015625				0.0526316	0.105263	0.657895	0.184211		0.714286	0.0178571	0.0535714	0.214286
	0.0684932	0.59589	0.267123	0.0684932		0.0357143	0.660714	0.303571	0				0.173913	0.721739	0.0869565	0.0173913									0.272727	0.0606061	0.545455	0.121212
	0.0897436	0.269231	0.448718	0.192308		0.0714286	0.436508	0.436508	0.0555556				0.551724	0.448276	0	0		0.216867	0.0120482	0.325301	0.445783				0.890449	0.00842697	0.0196629	0.0814607
	0.101124	0.280899	0.573034	0.0449438		0.0366197	0.825352	0.123944	0.0140845				0.288462	0.673077	0.0384615	0		0.464286	0.0178571	0.0357143	0.482143				0.55	0.02	0	0.43
	0.05	0.5375	0.321875	0.090625		0.016129	0.862903	0.112903	0.00806452				0.181818	0.818182	0	0		0.0769231	0.0461538	0.707692	0.169231				0.935897	0.0192308	0.0192308	0.025641		0.25	0.729167	0.0208333	0
	0.0431655	0.147482	0.640288	0.169065		0.103226	0.735484	0.141935	0.0193548				0.439024	0.536585	0.0121951	0.0121951		0.545455	0	0.363636	0.0909091				0.961538	0	0	0.0384615		0.333333	0.666667	0	0
	0.0930233	0.25969	0.457364	0.189922		0.0752688	0.822581	0.0752688	0.0268817				0.38806	0.597015	0.0149254	0		0.949367	0.0126582	0	0.0379747				0.848485	0.0909091	0.030303	0.030303		0.889868	0.092511	0.0132159	0.00440529
	0.056	0.304	0.504	0.136		0.0606061	0.737374	0.191919	0.010101				0.305263	0.0210526	0.115789	0.557895		0.136364	0.863636	0	0									0.564417	0.411043	0.0184049	0.00613497
	0.0691057	0.487805	0.361789	0.0813008		0.05625	0.775	0.14375	0.025				0.485714	0.0571429	0.0142857	0.442857		0.515152	0.0909091	0.151515	0.242424				0.840426	0.159574	0	0		0.992519	0	0	0.0074813
	0.0795455	0.210227	0.534091	0.176136		0	0.5	0.444444	0.0555556				0.38	0.48	0.12	0.02		0.778846	0.0576923	0.00961538	0.153846				0.979827	0.00288184	0.00576369	0.0115274		0.980978	0.00815217	0.00271739	0.00815217
	0.0541667	0.341667	0.454167	0.15		0.121212	0.484848	0.378788	0.0151515				0.131868	0.043956	0.472527	0.351648		0.0540541	0.567568	0.364865	0.0135135				0.491525	0.0847458	0.20339	0.220339		0.988189	0.00393701	0	0.00787402
	0.25	0.428571	0.321429	0		0.0381356	0.686441	0.245763	0.029661				0.0545455	0.1	0.654545	0.190909		0.0869565	0.608696	0.304348	0				0.235294	0.215686	0.490196	0.0588235		0.964646	0.010101	0.010101	0.0151515
	0.146067	0.337079	0.460674	0.0561798		0.196629	0.52809	0.191011	0.0842697				0.115385	0.153846	0.551282	0.179487		0.931373	0.0163399	0.00326797	0.0490196				0.700935	0.046729	0.0934579	0.158879		0.990446	0	0	0.00955414
	0.142857	0.326531	0.387755	0.142857		0.153558	0.722846	0.11236	0.011236				0.161765	0.588235	0.25	0		0.16129	0.677419	0.16129	0				0.948	0.0386667	0.00133333	0.012		0.843373	0.0060241	0.0060241	0.144578
	0.16	0.5	0.26	0.08		0.147826	0.704348	0.113043	0.0347826				0.163636	0.181818	0.654545	0		0.294737	0.273684	0.410526	0.0210526				0.548387	0.0483871	0.225806	0.177419		0.970779	0	0	0.0292208
	0.227848	0.696203	0.0632911	0.0126582		0.0989011	0.274725	0.505495	0.120879				0.171053	0.513158	0.315789	0		0.239583	0.6875	0.0520833	0.0208333				0.946541	0.00943396	0.00628931	0.0377358		0.990991	0.00900901	0	0
	0.152941	0.258824	0.482353	0.105882		0.117647	0.411765	0.382353	0.0882353				0.304348	0.652174	0.0434783	0		0.106481	0.564815	0.300926	0.0277778				0.981453	0	0.00618238	0.0123648		0.990521	0	0	0.00947867
	0.118421	0.631579	0.197368	0.0526316		0.148855	0.725191	0.110687	0.0152672				0.123894	0.327434	0.469027	0.079646		0.123894	0.283186	0.548673	0.0442478				0.879747	0	0.0221519	0.0981013		0.3	0.1	0.55	0.05
	0.111111	0.623457	0.228395	0.037037		0.154639	0.670103	0.134021	0.0412371				0.207921	0.663366	0.118812	0.00990099		0.109091	0.2	0.527273	0.163636				0.434783	0.521739	0.0289855	0.0144928		0.970874	0.00485437	0.00485437	0.0194175
	0.138643	0.294985	0.466077	0.100295		0.141026	0.647436	0.160256	0.0512821				0.196721	0.483607	0.319672	0		0.0943396	0.132075	0.754717	0.0188679				0.673913	0.0108696	0.119565	0.195652		0.95082	0.0327869	0.0163934	0
	0.0461538	0.769231	0.169231	0.0153846		0.114943	0.793103	0.091954	0				0.210526	0.719298	0.0526316	0.0175439		0.887097	0.0483871	0.0322581	0.0322581				0.833333	0	0.0555556	0.111111		0.666667	0.222222	0	0.111111
	0.0760234	0.409357	0.415205	0.0994152		0.213904	0.695187	0.0695187	0.0213904				0.279793	0.626943	0.0829016	0.0103627		0.209402	0.260684	0.461538	0.0683761				0.363636	0.545455	0.0909091	0		0.565217	0.217391	0.217391	0
	0.135714	0.514286	0.25	0.1		0.128205	0.461538	0.410256	0				0.423077	0.5	0.0641026	0.0128205		0.437037	0.118519	0.0962963	0.348148				0.416667	0.472222	0.0277778	0.0833333		0.913043	0.00395257	0	0.083004
	0.05	0.59	0.28	0.08		0.119617	0.69378	0.133971	0.0526316				0.4	0.418182	0.181818	0		0.902724	0.0389105	0.0155642	0.0428016				0.628415	0.010929	0.163934	0.196721		0.981424	0.00928793	0	0.00928793
	0.172414	0.551724	0.229885	0.045977		0.180851	0.553191	0.234043	0.0319149				0.286667	0.593333	0.113333	0.00666667		0.215116	0.284884	0.453488	0.0465116				0.315068	0.643836	0.0273973	0.0136986		0.952381	0.0238095	0	0.0238095
	0.225	0.475	0.275	0.025		0.155556	0.637037	0.177778	0.0296296				0.361702	0.425532	0.170213	0.0425532		0.875	0.0416667	0.0568182	0.0265152				0.877551	0.025974	0.0204082	0.0760668		0.990264	0.00278164	0	0.0069541
	0.0826446	0.429752	0.421488	0.0661157		0.126984	0.497354	0.359788	0.015873				0.188889	0.588889	0.2	0.0222222		0.222222	0.484444	0.28	0.0133333				0.892473	0.0215054	0.0215054	0.0645161		0.995495	0	0.003003	0.0015015
	0.174107	0.486607	0.285714	0.0535714		0.157895	0.695906	0.0994152	0.0467836				0.382022	0.561798	0.0561798	0		0.315789	0.236842	0.447368	0				0.222222	0.5	0.111111	0.166667		0.978469	0.00239234	0	0.0191388
	0.171975	0.541401	0.242038	0.044586		0.193182	0.613636	0.181818	0.0113636				0.175879	0.577889	0.21608	0.0301508		0.284211	0.615789	0.0894737	0.0105263				0.454545	0.25	0.25	0.0454545		0.982578	0.00696864	0	0.010453
	0.0625	0.3125	0.455357	0.169643		0.137931	0.362069	0.431034	0.0689655				0.233463	0.521401	0.225681	0.0194553		0.294872	0.153846	0.448718	0.102564				0.103448	0.413793	0.482759	0		0.984694	0.00255102	0	0.0127551
	0.139344	0.745902	0.0983607	0.0163934		0.192308	0.682692	0.105769	0.0192308				0.409091	0.5	0.0681818	0.0227273		0.273438	0.351562	0.3125	0.0625				0.333333	0	0.25	0.416667		0.991614	0.00838574	0	0
	0.17316	0.506494	0.264069	0.0562771		0.107317	0.697561	0.17561	0.0195122				0.347222	0.444444	0.180556	0.0277778		0.244726	0.324895	0.388186	0.0421941				0.423077	0.0384615	0.0384615	0.5		0.989189	0	0.0027027	0.00810811
	0.228261	0.570652	0.168478	0.0326087		0.135922	0.165049	0.543689	0.15534				0.286667	0.393333	0.28	0.04		0.389262	0.389262	0.194631	0.0268456				0.882353	0.0588235	0	0.0588235		0.997403	0.0025974	0	0
	0.283784	0.391892	0.283784	0.0405405		0.0408163	0.22449	0.612245	0.122449				0.11	0.63	0.2	0.06		0.308696	0.369565	0.291304	0.0304348				0.367089	0.0253165	0.0506329	0.556962		0.0958904	0.0273973	0.575342	0.30137
	0.0754717	0.311321	0.471698	0.141509		0.0664062	0.792969	0.109375	0.03125				0.144578	0.512048	0.307229	0.0361446		0.694704	0.00934579	0.0280374	0.267913				0.60396	0.039604	0.029703	0.326733		0.0689655	0.0344828	0.724138	0.172414
	0.333333	0.333333	0.208333	0.125		0.105634	0.359155	0.43662	0.0985915				0.130435	0.33913	0.469565	0.0608696		0.388889	0.569444	0.0416667	0				0.730769	0.0384615	0.0384615	0.192308		0.478261	0	0.442029	0.0797101
	0.214286	0.232143	0.357143	0.196429		0.0300752	0.12782	0.661654	0.180451				0.272727	0.40404	0.313131	0.010101		0.337931	0.634483	0.0206897	0.00689655				0.555556	0	0.0833333	0.361111		0.169231	0.676923	0.107692	0.0461538
	0.651163	0.341085	0.00775194	0		0.0779221	0.694805	0.123377	0.103896				0.0555556	0.138889	0.638889	0.166667		0.329341	0.251497	0.359281	0.0598802				0.934132	0	0.00598802	0.0598802		0.0309278	0.0618557	0.845361	0.0618557
	0.140992	0.770235	0.073107	0.0156658		0.0544554	0.678218	0.227723	0.039604				0.253623	0.34058	0.333333	0.0724638		0.297872	0.0638298	0.148936	0.489362				0.974843	0	0	0.0251572		0.266667	0.111111	0.111111	0.511111
	0.10231	0.693069	0.161716	0.0429043		0.045977	0.827586	0.10728	0.0191571				0.0705882	0.247059	0.388235	0.294118		0.301802	0.391892	0.261261	0.045045				0.821429	0	0	0.178571		0.990615	0.00208551	0	0.00729927
	0.128676	0.779412	0.0808824	0.0110294		0.0636364	0.654545	0.272727	0.00909091				0.241611	0.530201	0.214765	0.0134228		0.171429	0.0952381	0.409524	0.32381				0.372093	0.0930233	0.418605	0.116279		0.995638	0.00327154	0	0.00109051
	0.0897436	0.637821	0.217949	0.0544872		0.088785	0.696262	0.200935	0.0140187				0.197368	0.0263158	0.144737	0.631579		0.213043	0.573913	0.191304	0.0217391				0.702128	0.0283688	0.0425532	0.22695		0.962963	0.0014245	0	0.0356125
	0.0502793	0.424581	0.407821	0.117318		0.0528846	0.697115	0.221154	0.0288462				0.0736842	0.136842	0.621053	0.168421		0.148148	0.518519	0.222222	0.111111				0.964481	0.00273224	0	0.0327869		0.995521	0.00335946	0	0.00111982
	0.0754717	0.415094	0.471698	0.0377358		0.0754717	0.669811	0.150943	0.103774				0.197368	0.657895	0.144737	0		0.231092	0.462185	0.277311	0.0294118				0.767442	0.0232558	0.0697674	0.139535		0.97783	0.00233372	0.00116686	0.0186698
	0.241379	0.724138	0.0344828	0		0.123457	0.790123	0.0864198	0				0.135417	0.520833	0.302083	0.0416667		0.291139	0.590717	0.101266	0.0168776				0.745098	0.0980392	0.0686275	0.0882353		0.976744	0.00872093	0	0.0145349
	0.288889	0.511111	0.155556	0.0444444		0.0696203	0.164557	0.651899	0.113924				0.0521739	0.295652	0.53913	0.113043		0.116505	0.208738	0.514563	0.160194				0.310345	0.232759	0.396552	0.0603448		0.992441	0.00107991	0	0.00647948
	0.183333	0.305556	0.411111	0.1		0.365854	0.552846	0.0731707	0.00813008				0.120301	0.338346	0.473684	0.0676692		0.188235	0.188235	0.441176	0.182353				0.703297	0.010989	0.043956	0.241758		0.976744	0.0116279	0	0.0116279
	0.333333	0.484848	0.0909091	0.0909091		0.0534979	0.234568	0.613169	0.0987654				0.108108	0.432432	0.432432	0.027027		0.944649	0	0.0258303	0.0295203				0.446541	0.496855	0.0440252	0.0125786		0.956464	0.00923483	0.00263852	0.0316623
						0.0619469	0.159292	0.597345	0.181416				0.142857	0.183673	0.469388	0.204082		0.964637	0.0176817	0.00982318	0.00785855				0.36	0.28	0.24	0.12		0.991051	0.000559284	0.00111857	0.00727069
	0.422222	0.555556	0.0222222	0		0.0625	0.604167	0.3125	0.0208333				0.648148	0.333333	0.0185185	0		0.924528	0.00628931	0.0125786	0.0566038				0.35	0.05	0.45	0.15		0.981067	0.00172117	0	0.0172117
	0.192982	0.649123	0.140351	0.0175439		0.0204082	0.755102	0.22449	0				0.359375	0.4375	0.195312	0.0078125		0.914894	0.0159574	0.00531915	0.0638298				0.303571	0.0178571	0.267857	0.410714		0.993275	0.00134499	0.000672495	0.00470746
	0.202614	0.437908	0.320261	0.0392157		0.120219	0.808743	0.0655738	0.00546448				0.28	0.36	0.32	0.04		0.0666667	0.666667	0.266667	0				0.878505	0.0140187	0.0046729	0.102804		0.977273	0.0113636	0	0.0113636
	0.079096	0.581921	0.282486	0.0564972		0.204545	0.715909	0.0568182	0.0227273				0.323077	0.384615	0.261538	0.0307692		0.2	0.411111	0.288889	0.1				0.844156	0	0	0.155844		0.909091	0	0	0.0909091
	0.335366	0.579268	0.0670732	0.0182927		0.093617	0.778723	0.114894	0.012766				0.583333	0.333333	0.0833333	0		0.130841	0.130841	0.598131	0.140187				0.05	0.0166667	0.466667	0.466667		0.98209	0.00597015	0	0.0119403
	0.0672269	0.752101	0.163866	0.0168067		0.457143	0.485714	0.0571429	0				0.194444	0.479167	0.305556	0.0208333		0.230769	0.606838	0.136752	0.025641				0.375839	0.33557	0.194631	0.0939597		0.9375	0.0625	0	0
	0.13242	0.689498	0.13242	0.0456621		0.224138	0.758621	0.0172414	0				0.892857	0.107143	0	0		0.206897	0.767241	0.0172414	0.00862069				0.923695	0.00803213	0	0.0682731		0.261905	0.190476	0.52381	0.0238095
	0.119342	0.744856	0.106996	0.0288066		0.425926	0.518519	0.0555556	0				0.376623	0.545455	0.0779221	0		0.12963	0.601852	0.231481	0.037037				0.0555556	0.00925926	0.333333	0.601852		0.0645161	0.193548	0.16129	0.580645
	0.575419	0.396648	0.027933	0		0.193548	0.709677	0.0967742	0				0.266667	0.453333	0.24	0.04		0.954955	0.018018	0	0.027027				0.333333	0.0793651	0.174603	0.412698		0.227273	0.0227273	0.363636	0.386364
	0.234323	0.590759	0.132013	0.0429043		0.3	0.7	0	0				0.264516	0.419355	0.277419	0.0387097		0.304	0.088	0.48	0.128				0.8125	0.00568182	0.0227273	0.159091		0.908537	0.0101626	0.0731707	0.00813008
	0.177778	0.733333	0.0888889	0		0.0569106	0.821138	0.121951	0				0.210526	0.631579	0.157895	0		0.75	0.0795455	0.0454545	0.125				0.12987	0.012987	0.0909091	0.766234		0.986301	0.00456621	0.00228311	0.00684932
	0.225926	0.674074	0.0925926	0.00740741		0.0558376	0.873096	0.0659898	0.00507614				0.44186	0.523256	0.0348837	0		0.920168	0.00840336	0.0378151	0.0336134				0.191489	0.670213	0.0744681	0.0638298		0.08	0.02	0.66	0.24
	0.0825688	0.605505	0.266055	0.0458716		0.145228	0.759336	0.0954357	0				0.226415	0.707547	0.0566038	0.00943396		0.129944	0.666667	0.169492	0.0338983				0.418605	0.0155039	0.100775	0.465116		0.975862	0.0172414	0.00172414	0.00517241
	0.516216	0.437838	0.0378378	0.00810811		0.083871	0.735484	0.135484	0.0451613				0.447619	0.47619	0.0666667	0.00952381		0.473684	0.0789474	0.368421	0.0789474				0.263158	0.578947	0.157895	0		0.617143	0.0628571	0.297143	0.0228571
	0.157895	0.719298	0.114035	0.00877193		0.298246	0.649123	0.0526316	0				0.72449	0.132653	0	0.142857		0.197917	0.65625	0.135417	0.0104167				0.508475	0.0338983	0.271186	0.186441		0.963532	0.024952	0.00767754	0.00383877
	0.75	0.2	0.05	0		0.141026	0.589744	0.25641	0.0128205				0.429825	0.508772	0.0614035	0		0.115385	0.592308	0.261538	0.0307692				0.452055	0.191781	0.315068	0.0410959		0.976744	0.0166113	0	0.00664452
	0.330986	0.59507	0.0704225	0.00352113		0.0708661	0.692913	0.188976	0.0472441				0.652174	0.347826	0	0		0.0425532	0.70922	0.234043	0.0141844				0.16	0.18	0.52	0.14		0.978723	0.0151976	0.00607903	0
	0.25	0.6	0.11875	0.03125		0.0458015	0.427481	0.473282	0.0534351				0.685185	0.037037	0.0185185	0.259259		0.83871	0.0430108	0.0215054	0.0967742				0.232143	0.142857	0.464286	0.160714		0.616162	0.111111	0.242424	0.030303
	0.163793	0.62069	0.163793	0.0517241		0.376712	0.554795	0.0616438	0.00684932				0.493506	0.0779221	0.272727	0.155844		0.191781	0.547945	0.232877	0.0273973				0.780488	0.121951	0.0487805	0.0487805		0.141026	0.5	0.333333	0.025641
	0.246914	0.633745	0.0946502	0.0246914		0.0925926	0.444444	0.444444	0.0185185				0.285714	0.62963	0.0793651	0.00529101		0.642857	0.0714286	0.0714286	0.214286				0.961538	0.0384615	0	0		0.877049	0.0245902	0.00819672	0.0901639
	0.117949	0.65641	0.179487	0.0461538		0.101266	0.582278	0.303797	0.0126582				0.272059	0.676471	0.0367647	0.0147059		0.204082	0.571429	0.204082	0.0204082				0.851675	0.00956938	0	0.138756		0.995181	0	0	0.00481928
	0.113333	0.773333	0.106667	0.00666667		0.0666667	0.733333	0.133333	0.0666667				0.607143	0.0714286	0.0357143	0.285714		0.372549	0.27451	0.352941	0				0.722222	0	0.0555556	0.222222		0.025974	0.441558	0.467532	0.0649351
	0.257453	0.677507	0.0569106	0.00813008		0.0952381	0.571429	0.285714	0.047619				0.592593	0.0185185	0.0555556	0.333333		0.551724	0.448276	0	0				0.933544	0.0348101	0.00632911	0.0253165		0.469274	0.49162	0.0391061	0
	0.131387	0.70073	0.153285	0.0145985		0.152174	0.586957	0.130435	0.130435				0.5	0.269231	0.0384615	0.192308		0.886076	0.0696203	0.0126582	0.0316456				0.594828	0.387931	0.00862069	0.00862069		0.315789	0.289474	0.302632	0.0921053
	0.0641026	0.75641	0.141026	0.0384615		0.0787402	0.511811	0.354331	0.0551181				0.483871	0.462366	0.0430108	0.0107527		0.444444	0	0.111111	0.444444				0.487603	0.504132	0.00826446	0		0.997996	0	0	0.00200401
	0.142857	0.718147	0.104247	0.034749		0.0234375	0.445312	0.453125	0.078125				0.534884	0.453488	0.0116279	0		0.840909	0.0795455	0.0454545	0.0340909				0.166667	0.166667	0.5	0.166667		1	0	0	0
	0.183333	0.733333	0.0722222	0.0111111		0.087156	0.752294	0.133028	0.0275229				0.206897	0.103448	0.586207	0.103448		0.861702	0.0851064	0	0.0531915				0.977778	0.00952381	0	0.0126984		0.896552	0	0.0172414	0.0862069
	0.550209	0.405858	0.039749	0.0041841		0.0917031	0.781659	0.100437	0.0262009				0.5625	0.3125	0.125	0		0.92437	0.00840336	0.00840336	0.0588235				0.545455	0.181818	0	0.272727		0.817073	0.0121951	0.0121951	0.158537
	0.352941	0.576471	0.0705882	0		0.15625	0.75	0.09375	0				0.714286	0.238095	0.0238095	0.0238095		0.945	0.02	0.01	0.025				0.963934	0.00983607	0	0.0262295		0.994743	0.00408879	0	0.00116822
	0.56338	0.415493	0.0140845	0.00704225		0.0659898	0.715736	0.182741	0.035533				0.782609	0.217391	0	0		0.442424	0.242424	0.248485	0.0666667				0.429907	0.471963	0.088785	0.00934579		0.997611	0.000796178	0	0.00159236
	0.362881	0.567867	0.0609418	0.00831025		0.0446927	0.284916	0.569832	0.100559				0.548387	0.451613	0	0		0.385593	0.347458	0.241525	0.0254237				0.53125	0.4375	0.03125	0		0.987786	0.00458015	0.00305344	0.00458015
	0.156863	0.509804	0.313725	0.0196078		0.139535	0.771318	0.0736434	0.0155039				0.538462	0.0769231	0.230769	0.153846		0.327273	0.304545	0.304545	0.0636364				0.0322581	0.0967742	0.451613	0.419355		0.878261	0.00869565	0.00869565	0.104348
	0.354839	0.619355	0.0193548	0.00645161		0.0745098	0.8	0.0980392	0.027451				0.598592	0	0.119718	0.28169		0.367041	0.483146	0.134831	0.0149813				0.933775	0.013245	0.00441501	0.0485651		0.976148	0.0123675	0.00441696	0.00706714
	0.288079	0.63245	0.0695364	0.00993377		0.0543478	0.934783	0.0108696	0				0.225806	0.016129	0.467742	0.290323		0.397163	0.404255	0.184397	0.0141844				0.454545	0.181818	0.0909091	0.272727		0.985646	0.00358852	0.00119617	0.00956938
	0.142857	0.619048	0.238095	0		0.09375	0.851562	0.046875	0.0078125				0.413333	0.06	0.266667	0.26		0.859649	0	0.0701754	0.0701754				0.86413	0.0108696	0	0.125		0.991903	0.00202429	0	0.00607287
	0.302326	0.646512	0.0372093	0.0139535		0.235955	0.752809	0.011236	0				0.95	0.05	0	0		0.875421	0.013468	0.003367	0.107744				0.659574	0.340426	0	0		0.996429	0.00238095	0.00119048	0
	0.23301	0.533981	0.223301	0.00970874		0.111111	0.87037	0.0185185	0				0.649789	0.0253165	0.14346	0.181435		0.12963	0.407407	0.444444	0.0185185				0.651163	0.204651	0.055814	0.0883721		0.998162	0	0	0.00183824
	0.292793	0.644144	0.0540541	0.00900901		0.307692	0.615385	0.0769231	0				0.525641	0.0448718	0.237179	0.192308		0.852941	0.0294118	0.0441176	0.0735294				0.545455	0.0909091	0.181818	0.181818		0.998249	0	0	0.00175131
	0.365285	0.5	0.108808	0.0259067		0	0.647059	0.352941	0				0.3125	0.569853	0.106618	0.0110294		0.308411	0.439252	0.233645	0.0186916				0.851351	0	0.0405405	0.108108		0.99359	0.000801282	0	0.00560897
	0.0581395	0.666667	0.162791	0.112403		0.0363636	0.472727	0.454545	0.0363636				0.213115	0.644809	0.120219	0.0218579		0.948104	0.00998004	0.00199601	0.0399202				0.963504	0	0.00729927	0.0291971		0.946565	0.0152672	0.0152672	0.0229008
	0.265873	0.650794	0.0714286	0.0119048		0.0900901	0.648649	0.225225	0.036036				0.42623	0.540984	0.0163934	0.0163934		0.963563	0	0.00404858	0.0323887				0.238095	0.047619	0.714286	0		0.375	0	0.125	0.5
	0.404255	0.510638	0.0851064	0		0.0757576	0.712121	0.19697	0.0151515				0.237288	0.694915	0.059322	0.00847458		0.503448	0.37931	0.110345	0.00689655				0.973384	0.0228137	0.00380228	0		0.8	0.04	0.12	0.04
	0.492063	0.492063	0.015873	0		0.0454545	0.380682	0.539773	0.0340909				0.444444	0.555556	0	0		0.904977	0.00904977	0.0226244	0.0633484				0.927152	0	0	0.0728477		0.911392	0.0632911	0.0126582	0.0126582
	0.733333	0.2	0.0666667	0		0.019802	0.554455	0.386139	0.039604				0.44	0.48	0.08	0		0.712	0.016	0.044	0.228				0.97318	0	0.0114943	0.0153257		0.977848	0.00316456	0	0.0189873
	0.722222	0.222222	0.0555556	0		0.10274	0.431507	0.39726	0.0684932				0.64	0.36	0	0		0.826667	0	0	0.173333				0.983505	0	0.00412371	0.0123711		0.983221	0.0033557	0	0.0134228
	0.103448	0.758621	0.114943	0.0229885		0.045977	0.551724	0.402299	0				0.478873	0.507042	0.0140845	0		0.925373	0.0149254	0	0.0597015				0.3	0	0.4	0.3		0.810484	0.00806452	0.00806452	0.173387
	0.122642	0.768868	0.0990566	0.00943396		0.0111111	0.5	0.444444	0.0444444				0.260536	0.659004	0.0766284	0.00383142		0.795455	0.00757576	0.0227273	0.174242				0.733333	0	0.111111	0.155556		0.99375	0	0.00625	0
	0.455882	0.455882	0.0735294	0.0147059		0.069869	0.323144	0.497817	0.10917				0.647059	0.333333	0	0.0196078		0.364865	0.0675676	0.216216	0.351351				0.964286	0.00892857	0.00595238	0.0208333		0.995935	0.00135501	0	0.00271003
	0.0789474	0.8	0.0894737	0.0315789		0.116505	0.825243	0.0485437	0.00970874				0.235294	0.637255	0.117647	0.00980392		0.344444	0.255556	0.333333	0.0666667				0.810526	0	0.0105263	0.178947		0.984127	0	0	0.015873
	0.0793651	0.428571	0.269841	0.222222		0.152174	0.76087	0.0652174	0.0217391				0.194444	0.62037	0.175926	0.00925926		0.409836	0.196721	0.131148	0.262295				0.891566	0	0.0120482	0.0963855		0.997895	0	0.00210526	0
	0.311966	0.604701	0.0726496	0.0106838		0.0454545	0.772727	0.151515	0.030303				0.230769	0.576923	0.161538	0.0307692		0.158537	0.47561	0.329268	0.0365854				0.918803	0	0.0598291	0.0213675		0.979782	0.00311042	0.00311042	0.0139969
	0.0952381	0.726984	0.136508	0.0412698		0.0666667	0.777778	0.133333	0.0222222				0.432292	0.416667	0.145833	0.00520833		0.107143	0.413265	0.408163	0.0714286				0.965937	0.00486618	0.00243309	0.026764		0.986325	0.00854701	0	0.00512821
	0.147727	0.340909	0.397727	0.113636		0.166667	0.666667	0.166667	0				0.494949	0.393939	0.10101	0.010101		0.185185	0.654321	0.117284	0.0432099				0.923567	0.00636943	0.00636943	0.0636943		0.670968	0.00645161	0.0645161	0.258065
	0.170868	0.708683	0.0896359	0.0308123		0.1	0.65	0.2	0.05				0.425	0.5	0.075	0		0.183333	0.216667	0.416667	0.183333				0.990338	0	0.00161031	0.00805153		0.992413	0.00151745	0	0.0060698
	0.131783	0.750388	0.0945736	0.0232558		0.42029	0.57971	0	0				0.484375	0.5	0.015625	0		0.162338	0.441558	0.298701	0.0974026				0.895833	0	0.0625	0.0416667		0.994941	0	0	0.00505902
	0.154605	0.786184	0.0460526	0.0131579		0.078125	0.601562	0.238281	0.0820312				0.442177	0.44898	0.108844	0		0.15528	0.385093	0.391304	0.068323				0.976471	0.0196078	0	0.00392157		0.996063	0	0	0.00393701
	0.197623	0.711738	0.0757801	0.0148588		0.0913242	0.497717	0.310502	0.100457				0.515152	0.424242	0.0606061	0		0.396667	0.13	0.383333	0.09				0.935897	0	0.00854701	0.0555556		0.968516	0.0149925	0.00149925	0.0149925
	0.176471	0.623529	0.2	0		0.104895	0.538462	0.286713	0.0699301				0.313333	0.66	0.0266667	0		0.115152	0.375758	0.442424	0.0666667				0.974843	0.00943396	0.00628931	0.00943396		0.607143	0	0	0.392857
	0.228495	0.696237	0.0645161	0.0107527		0.12	0.56	0.32	0				0.259542	0.664122	0.0763359	0		0.326241	0.265957	0.297872	0.109929				0.866667	0.0666667	0.0444444	0.0222222		0.985251	0	0	0.0147493
	0.446154	0.553846	0	0		0.0833333	0.479167	0.375	0.0625				0.369231	0.523077	0.0923077	0.0153846		0.145631	0.281553	0.514563	0.0582524				0.940789	0	0	0.0592105		0.98855	0.0019084	0	0.00954198
	0.148594	0.662651	0.15261	0.0361446		0.0571429	0.32381	0.52381	0.0952381				0.396078	0.478431	0.121569	0.00392157		0.377778	0.288889	0.244444	0.0888889				0.969072	0	0.0103093	0.0206186		0.985975	0.0056101	0.00841515	0
	0.114428	0.78607	0.079602	0.0199005		0.0978261	0.652174	0.222826	0.0271739				0.202899	0.67029	0.105072	0.0217391		0.960089	0.0155211	0.00443459	0.0199557				0.279621	0.421801	0.218009	0.0805687		0.433526	0.0404624	0.369942	0.156069
	0.116438	0.732877	0.130137	0.0205479		0.077821	0.548638	0.319066	0.0544747				0.396825	0.492063	0.111111	0		0.282051	0.423077	0.282051	0.0128205				0.357143	0.369048	0.178571	0.0952381		0.0163934	0.0819672	0.631148	0.270492
	0.117788	0.733173	0.108173	0.0408654		0.151515	0.666667	0.136364	0.0454545				0.275862	0.632184	0.0804598	0.0114943		0.5	0.0447761	0.231343	0.223881				0.206897	0.310345	0.0689655	0.413793		0.056962	0.189873	0.588608	0.164557
	0.474227	0.469072	0.056701	0		0.085	0.455	0.405	0.055									0.756184	0.0353357	0.0848057	0.123675				0.147368	0.431579	0.326316	0.0947368		0.917104	0.00524659	0.0451207	0.0325289
	0.159483	0.698276	0.112069	0.0301724		0.276596	0.425532	0.244681	0.0531915									0.740741	0.031746	0.0687831	0.15873				0.871324	0.0588235	0.0294118	0.0404412		0.958057	0.00883002	0.0110375	0.0220751
	0.0849421	0.6139	0.227799	0.0733591		0.0833333	0.305556	0.611111	0				0.255061	0.473684	0.210526	0.0607287		0.08	0.47	0.2	0.25				0.566667	0	0	0.433333		0.99055	0.00515464	0	0.00429553
	0.205357	0.702381	0.0863095	0.00595238		0.190476	0.404762	0.380952	0.0238095				0.257951	0.424028	0.275618	0.0424028		0.311594	0.57971	0.0507246	0.057971				0.975	0.00555556	0	0.0194444		0.956897	0	0	0.0431034
	0.347222	0.583333	0.0555556	0.0138889		0.158537	0.52439	0.304878	0.0121951				0.238095	0.417989	0.312169	0.031746		0.336066	0.639344	0.0245902	0				0.913793	0.0172414	0	0.0689655		0.990228	0	0	0.00977199
	0.715686	0.25	0.0343137	0		0.25	0.375	0.34375	0.03125				0.280423	0.349206	0.291005	0.0793651		0.290816	0.622449	0.0816327	0.00510204				0.841642	0.0058651	0.00879765	0.143695		1	0	0	0
	0.078341	0.576037	0.294931	0.0506912		0.135802	0.777778	0.0864198	0				0.173745	0.660232	0.142857	0.023166		0.508197	0.0983607	0.0163934	0.377049				0.922481	0	0.00775194	0.0697674		0.659004	0.0268199	0.0114943	0.302682
	0.290503	0.648045	0.0446927	0.0167598		0.151515	0.454545	0.343434	0.0505051				0.115385	0.721154	0.134615	0.0288462		0.338346	0.62406	0.037594	0				0.911071	0	0.00181488	0.0871143		0.445946	0.0135135	0.0945946	0.445946
	0.0918033	0.803279	0.095082	0.00983607		0.115385	0.538462	0.307692	0.0384615				0.234483	0.57931	0.165517	0.0206897		0.196721	0.0737705	0.5	0.229508				0.437956	0	0.20438	0.357664		0.188679	0.0471698	0.113208	0.650943
	0.163636	0.781818	0.0363636	0.0181818		0.203704	0.777778	0.0185185	0				0.181818	0.494071	0.288538	0.0355731		0.94958	0.00560224	0.0140056	0.0308123				0.920765	0.00273224	0.00273224	0.0737705		0.285714	0	0.0357143	0.678571
	0.312655	0.62531	0.0545906	0.00744417		0.0677966	0.677966	0.237288	0.0169492				0.233333	0.433333	0.311111	0.0222222		0.194805	0.746753	0.0519481	0.00649351				0.821839	0.045977	0.0114943	0.12069		0.972727	0.00909091	0	0.0181818
	0.586364	0.372727	0.0363636	0.00454545		0.0967742	0.36129	0.470968	0.0709677				0.261029	0.547794	0.158088	0.0330882		0.8	0.0222222	0.0444444	0.133333				0.732759	0.267241	0	0		0.967593	0	0.00462963	0.0277778
	0.165049	0.776699	0.0582524	0		0.253623	0.413043	0.26087	0.0724638				0.273292	0.409938	0.298137	0.0186335		0.40625	0.03125	0.25	0.3125				0.59589	0.287671	0.0821918	0.0342466		0.983897	0.00161031	0.00322061	0.0112721
	0.0637584	0.701342	0.16443	0.0704698		0.141732	0.708661	0.133858	0.015748				0.267442	0.325581	0.337209	0.0697674		0.181818	0.71123	0.0909091	0.0160428				0.981343	0.00186567	0	0.016791		0.426829	0.0121951	0.0609756	0.5
	0.230769	0.769231	0	0		0.0444444	0.733333	0.177778	0.0444444				0.209677	0.38172	0.349462	0.0591398		0.243902	0.135889	0.278746	0.341463				0.794393	0.196262	0.00934579	0		0.836364	0	0	0.163636
	0.219512	0.597561	0.146341	0.0365854		0.0447761	0.80597	0.134328	0.0149254				0.125	0.375	0.375	0.125		0.826087	0.0289855	0.115942	0.0289855				0.974747	0.0117845	0.0016835	0.0117845		0.986767	0.00189036	0.00378072	0.00756144
	0.0591133	0.463054	0.413793	0.0640394		0.101695	0.508475	0.355932	0.0338983				0.180995	0.502262	0.280543	0.0361991		0.720588	0.0490196	0.0931373	0.137255				0.558621	0.434483	0.00689655	0		0.233766	0	0.0779221	0.688312
	0.106667	0.64	0.186667	0.0666667		0.0452489	0.647059	0.276018	0.0316742				0.125	0.5625	0.3125	0		0.361111	0.4375	0.145833	0.0555556				0.190476	0.619048	0.142857	0.047619		0.977712	0.0104012	0.00445765	0.00742942
	0.319149	0.595745	0.0638298	0.0212766		0.033557	0.395973	0.550336	0.0201342				0.125	0.395833	0.458333	0.0208333		0.6375	0.2625	0.025	0.075				0.470588	0.529412	0	0		0.991217	0.00376412	0.00125471	0.00376412
	0.137097	0.733871	0.0967742	0.0322581		0.111111	0.703704	0.148148	0.037037				0.269231	0.432692	0.259615	0.0384615		0.972376	0	0	0.0276243				0.436364	0.527273	0.0363636	0		0.981818	0	0.0109091	0.00727273
	0.120879	0.741758	0.0934066	0.043956		0.0892857	0.526786	0.357143	0.0267857				0.236842	0.401316	0.322368	0.0394737		0.320755	0.226415	0.396226	0.0566038				0.708171	0.0233463	0.0077821	0.2607		0.388235	0.352941	0.129412	0.129412
	0.155	0.745	0.075	0.025		0.0514706	0.382353	0.477941	0.0882353				0.290323	0.483871	0.16129	0.0645161		0.102564	0.316239	0.444444	0.136752				0.392857	0.142857	0.285714	0.178571		0.964286	0.00595238	0	0.0297619
	0.138889	0.709877	0.12037	0.0308642		0.0774648	0.78169	0.140845	0				0.269504	0.588652	0.120567	0.0212766		0.444444	0.333333	0.111111	0.111111				0.280702	0.0526316	0.561404	0.105263		0.989744	0	0.00512821	0.00512821
	0.244726	0.66526	0.0829817	0.00703235		0.0961538	0.230769	0.519231	0.153846				0.26455	0.484127	0.232804	0.0185185		0.52	0.145	0.3	0.035				0.882353	0	0	0.117647		0.792683	0.0853659	0.0853659	0.0365854
	0.103448	0.67433	0.180077	0.0421456		0.0875912	0.562044	0.343066	0.00729927				0.192308	0.529915	0.25641	0.0213675		0.178571	0.52381	0.285714	0.0119048				0	0.222222	0.722222	0.0555556
	0.0909091	0.737968	0.13369	0.0374332		0.292683	0.304878	0.371951	0.0304878				0.385542	0.542169	0.0722892	0		0.627119	0.148305	0.161017	0.0635593				0.951965	0.00436681	0.00873362	0.0349345
	0.0816327	0.618076	0.206997	0.0932945		0.0932203	0.728814	0.161017	0.0169492				0.365854	0.426829	0.207317	0		0.936789	0.022756	0.0290771	0.011378				0.974478	0.00232019	0.00232019	0.0208817
	0.296029	0.610108	0.0806258	0.0132371		0.15	0.8	0.05	0				0.194444	0.472222	0.277778	0.0555556		0.411371	0.32107	0.234114	0.0334448				0.979592	0	0	0.0204082		0.93617	0.0212766	0.0319149	0.0106383
	0.146341	0.652439	0.152439	0.0487805		0.0743243	0.689189	0.202703	0.0337838				0.130841	0.158879	0.429907	0.280374		0.346939	0.44898	0.142857	0.0612245				0.217391	0.217391	0.565217	0		0.263158	0.184211	0.263158	0.289474
	0.10101	0.545455	0.26936	0.0841751		0.151515	0.151515	0.515152	0.181818				0.166667	0.105263	0.254386	0.473684		0.967606	0.0112676	0.00140845	0.0197183				0.28125	0.0625	0.59375	0.0625		0.972222	0.0138889	0	0.0138889
	0.114894	0.697872	0.153191	0.0340426		0.111702	0.675532	0.164894	0.0478723				0.256831	0.191257	0.327869	0.224044		0.333333	0.479167	0.0416667	0.145833				0.848485	0	0.0151515	0.136364		0.969582	0.0152091	0.00380228	0.0114068
	0.130952	0.619048	0.22619	0.0238095		0.0601719	0.558739	0.272206	0.108883				0.283465	0.314961	0.251969	0.149606		0.9875	0.00694444	0.00277778	0.00277778				0.3	0.275	0.325	0.1		0.969697	0	0	0.030303
	0.160714	0.616071	0.196429	0.0267857		0.0746269	0.223881	0.268657	0.432836				0.246575	0.160959	0.311644	0.280822		0.896552	0.103448	0	0				0.694444	0.0555556	0.111111	0.138889		0.389262	0.114094	0.355705	0.14094
	0.326531	0.607143	0.0535714	0.0127551		0.0549828	0.312715	0.508591	0.123711				0.17094	0.196581	0.410256	0.222222		0.257862	0.622642	0.0943396	0.0251572				0.947368	0	0	0.0526316		0.983092	0.00241546	0	0.0144928
	0.115854	0.670732	0.182927	0.0304878		0.307159	0.648961	0.034642	0.00923788				0.275	0.458333	0.216667	0.05		0.362963	0.303704	0.296296	0.037037				0.533333	0.133333	0.266667	0.0666667		0.992829	0.00478088	0.000796813	0.00159363
	0.133803	0.711268	0.105634	0.0492958		0.263566	0.674419	0.0516796	0.0103359				0.571429	0.428571	0	0		0.866667	0	0.0833333	0.05				0.686275	0.0392157	0.0784314	0.196078		0.0555556	0.407407	0.444444	0.0925926
	0.333333	0.488889	0.0888889	0.0888889		0.36643	0.576832	0.0543735	0.00236407				0.55814	0.27907	0.116279	0.0465116									0.96124	0.0155039	0	0.0232558		0.0571429	0.885714	0.0571429	0
	0.25	0.541667	0.145833	0.0625		0.102941	0.656863	0.20098	0.0392157				0.271429	0.5	0.15	0.0785714									0.976471	0.00588235	0.0117647	0.00588235		0.979339	0	0	0.0206612
	0.120301	0.654135	0.180451	0.0451128		0.228457	0.643287	0.104208	0.0240481				0.2	0.426087	0.347826	0.026087		0.903955	0.0225989	0.0112994	0.0621469				0.965831	0	0.0022779	0.0318907		0.0606061	0.606061	0.272727	0.0606061
	0.0835913	0.786378	0.117647	0.0123839		0.159494	0.559494	0.220253	0.0607595				0.0833333	0.75	0.125	0.0416667		0.375	0.0625	0.1875	0.375				0.548387	0.370968	0.0645161	0.016129		0.396825	0.238095	0.301587	0.0634921
	0.0631868	0.736264	0.123626	0.0769231									0.266129	0.564516	0.16129	0.00806452		0.458333	0.0833333	0.125	0.333333				0.363636	0.590909	0.0454545	0		0.06	0.68	0.26	0
	0.0801394	0.71777	0.156794	0.0452962		0.0526316	0.131579	0.552632	0.263158				0.33871	0.478495	0.155914	0.0268817		0.91716	0.00591716	0	0.0769231				0.666667	0.269841	0.047619	0.015873		0.981818	0	0	0.0181818
	0.133333	0.688889	0.125926	0.0518519		0.047619	0.0714286	0.761905	0.119048				0.293578	0.633028	0.0642202	0.00917431		0.77027	0	0.027027	0.202703				0.622222	0.177778	0.2	0		0.994206	0.00115875	0	0.00463499
	0.117188	0.726562	0.132812	0.0234375		0.0434783	0.15942	0.550725	0.246377				0.479381	0.474227	0.0412371	0.00515464		0.986301	0	0.0136986	0				0.753731	0.00746269	0.0223881	0.216418		0.894895	0.0720721	0.027027	0.00600601
	0.291667	0.590278	0.09375	0.0243056		0.0277778	0.222222	0.611111	0.138889				0.261261	0.558559	0.18018	0		0.655172	0.044335	0.0689655	0.231527				0.978136	0	0	0.0218642		0.987315	0.00422833	0	0.00845666
	0.255507	0.634361	0.0969163	0.0132159		0.0666667	0.106667	0.613333	0.213333				0.275	0.508333	0.208333	0.00833333		0.938596	0.00877193	0.00438596	0.0482456				0.955102	0.00612245	0	0.0387755		0.975124	0	0	0.0248756
	0.0756303	0.823529	0.0840336	0.0168067		0.0823529	0.2	0.635294	0.0823529				0.5	0.318182	0.181818	0		0.366667	0.1	0.0333333	0.5				0.967433	0.00574713	0.00191571	0.0249042		0.977918	0	0	0.022082
	0.276968	0.661808	0.0553936	0.0058309		0.0810811	0.324324	0.472973	0.121622				0.253968	0.460317	0.246032	0.0396825		0.795455	0	0.0227273	0.181818				0.971602	0	0	0.0283976		0.762136	0.00970874	0.0194175	0.208738
	0.639344	0.245902	0.0983607	0.0163934		0.0987654	0.185185	0.617284	0.0987654				0.226891	0.344538	0.294118	0.134454		0.666667	0.1	0	0.233333				0.90429	0.0165017	0.00330033	0.0759076		0.966851	0.0110497	0	0.0220994
	0.255682	0.607955	0.125	0.0113636		0.166667	0.583333	0.25	0				0.229665	0.248804	0.358852	0.162679		0.886076	0	0.0253165	0.0886076				0.929919	0.00539084	0	0.06469		0.979798	0.00505051	0.00505051	0.010101
	0.509615	0.442308	0.0480769	0		0.0714286	0.232143	0.553571	0.142857				0.151899	0.544304	0.244726	0.0590717		0.926702	0	0.0052356	0.0680628				0.855019	0.0334572	0	0.111524		0.960317	0.010582	0.0185185	0.010582
	0.169591	0.666667	0.122807	0.0409357		0.115942	0.144928	0.434783	0.304348				0.153846	0.564103	0.217949	0.0641026		0.584158	0.039604	0.019802	0.356436				0.941176	0	0.00534759	0.0534759		0.215686	0.137255	0.601307	0.0457516
	0.270677	0.56391	0.120301	0.0451128		0.0625	0.151786	0.642857	0.142857				0.252427	0.485437	0.252427	0.00970874		0.851064	0.0212766	0.0265957	0.101064				0.942675	0	0.00636943	0.0509554		0.428571	0.0124224	0.15528	0.403727
	0.136364	0.649351	0.168831	0.0454545		0.0423729	0.245763	0.474576	0.237288				0.154762	0.583333	0.214286	0.047619		0.734375	0.195312	0.0390625	0.03125				0.781746	0.103175	0	0.115079		0.97482	0.0125899	0.00179856	0.0107914
	0.215909	0.744318	0.0397727	0		0.0277778	0.175926	0.518519	0.277778				0.13253	0.204819	0.481928	0.180723		0.700855	0.017094	0.00854701	0.273504				0.962199	0.00343643	0	0.0343643		0.976136	0.0102273	0.00909091	0.00454545
	0.667416	0.310112	0.0224719	0		0.172414	0.318966	0.405172	0.103448				0.157143	0.328571	0.414286	0.1		0.934256	0	0.00346021	0.0622837				0.525253	0.444444	0.030303	0		0.987667	0.0020555	0	0.0102775
	0.245614	0.491228	0.178947	0.0842105		0.11465	0.496815	0.350318	0.0382166				0.108696	0.456522	0.369565	0.0652174		0.5	0.0833333	0.166667	0.25									0.481781	0.0242915	0.311741	0.182186
	0.104651	0.656977	0.151163	0.0872093		0.0606061	0.252525	0.525253	0.161616				0.134146	0.402439	0.439024	0.0243902		0.968153	0	0.00636943	0.0254777									0.324324	0.216216	0.297297	0.162162
	0.304786	0.61461	0.0680101	0.0125945		0.120482	0.180723	0.542169	0.156627				0.141176	0.247059	0.411765	0.2		0.969697	0.00797448	0.00318979	0.0191388				0.450331	0.0463576	0.258278	0.245033		0.778325	0.0197044	0.0788177	0.123153
	0.0711864	0.725424	0.186441	0.0169492		0.119048	0.214286	0.547619	0.119048				0.0873786	0.359223	0.485437	0.0679612		0.333333	0.333333	0	0.333333				0.848837	0	0.0174419	0.133721		0.949045	0	0.00318471	0.0477707
	0.244648	0.623853	0.107034	0.0244648		0.0666667	0.5	0.366667	0.0666667				0.219512	0.5	0.243902	0.0365854		0.92766	0.012766	0.00851064	0.0510638				0.927878	0.00693481	0.00416089	0.0610264		0.801418	0.0141844	0.0141844	0.170213
	0.305085	0.588983	0.0847458	0.0211864		0.121495	0.429907	0.392523	0.0560748				0.202128	0.43617	0.329787	0.0319149		0.962567	0.00534759	0	0.0320856				0.976654	0.00389105	0	0.0194553		0.997439	0.00128041	0	0.00128041
	0.28169	0.605634	0.084507	0.028169		0.113402	0.525773	0.329897	0.0309278				0.175676	0.0945946	0.418919	0.310811		0.777778	0	0.185185	0.037037				0.596774	0.016129	0	0.387097		0.860465	0.00775194	0.0232558	0.108527
						0.0789474	0.578947	0.342105	0				0.229008	0.198473	0.458015	0.114504		0.913793	0	0.0344828	0.0517241				0.600791	0.0909091	0.126482	0.181818		0.944444	0.0238095	0.00396825	0.0277778
						0.235294	0.352941	0.323529	0.0882353				0.242188	0.679688	0.078125	0		0.984496	0.00775194	0	0.00775194				0.54321	0.0185185	0.0617284	0.376543		0.977848	0	0.00316456	0.0189873
	0.0958904	0.479452	0.315068	0.109589		0.201258	0.566038	0.207547	0.0251572				0.243056	0.277778	0.423611	0.0555556		0.947917	0.0104167	0.0208333	0.0208333				0.80597	0	0.00373134	0.190299		0.994681	0	0	0.00531915
	0.09375	0.453125	0.354167	0.0989583		0.214286	0.392857	0.357143	0.0357143				0.224	0.632	0.144	0		0.78481	0.0443038	0.0379747	0.132911				0.591398	0.0322581	0.0215054	0.354839		0.987124	0.00858369	0	0.00429185
	0.175926	0.564815	0.175926	0.0833333		0.222222	0.361111	0.361111	0.0555556				0.27027	0.72973	0	0		0.5	0.125	0	0.375				0.666667	0	0.0190476	0.314286		0.983051	0	0.0169492	0
	0.140969	0.709251	0.132159	0.0176211		0.0833333	0.1875	0.395833	0.333333				0.27451	0.431373	0.254902	0.0392157		0.727273	0	0	0.272727				0.965517	0	0	0.0344828		1	0	0	0
	0.152284	0.725888	0.0913706	0.0304569		0.151316	0.605263	0.203947	0.0394737				0.25	0.413043	0.25	0.0869565		0.822086	0.00613497	0.0122699	0.159509				0.92228	0.00518135	0.00518135	0.0673575		0.96875	0	0	0.03125
	0.147727	0.647727	0.147727	0.0568182		0.163793	0.103448	0.525862	0.206897				0.230769	0.307692	0.435897	0.025641		0.642857	0.178571	0.107143	0.0714286				0.920455	0.0113636	0.0568182	0.0113636		0.989717	0.00771208	0	0.00257069
	0.111111	0.380342	0.405983	0.102564		0.121951	0.170732	0.512195	0.195122				0.231441	0.401747	0.28821	0.0786026		0.619048	0.0952381	0.047619	0.238095				0.110169	0.101695	0.355932	0.432203		0.990683	0.00621118	0.0010352	0.00207039
	0.161765	0.392157	0.401961	0.0441176		0.22	0.32	0.44	0.02				0.19375	0.46875	0.2875	0.05		0.829457	0.0116279	0.00387597	0.155039				0.268293	0	0	0.731707		0.111111	0.5	0.333333	0.0555556
	0.157895	0.692982	0.149123	0		0.0363636	0.0727273	0.509091	0.381818				0.262626	0.242424	0.414141	0.0808081		0.384615	0.0576923	0.0769231	0.480769				0.653543	0	0.0472441	0.299213		0.990066	0.00662252	0	0.00331126
	0.304348	0.673913	0.0217391	0		0.231884	0.492754	0.231884	0.0434783				0.290076	0.122137	0.229008	0.358779		0.89939	0.00609756	0.00609756	0.0884146				0.985533	0	0	0.0144665		0.922222	0	0.00555556	0.0722222
	0.172414	0.586207	0.172414	0.0689655		0.0901639	0.114754	0.581967	0.213115				0.256757	0.310811	0.351351	0.0810811		0.650407	0	0.0243902	0.325203				0.961857	0.00165837	0.0066335	0.0298507		0.992374	0.00476644	0.000953289	0.00190658
	0.122449	0.642857	0.183673	0.0510204		0.0793651	0.126984	0.555556	0.238095				0.190476	0.246032	0.492063	0.0714286		0.934156	0.00411523	0	0.0617284				0.0793651	0.206349	0.428571	0.285714		0.983108	0.00675676	0	0.0101351
	0.180645	0.612903	0.154839	0.0516129		0.126126	0.297297	0.441441	0.135135				0.110465	0.261628	0.563953	0.0639535		0.97561	0	0.00609756	0.0182927				0.06	0.2	0.64	0.1		0.659091	0.0454545	0	0.295455
	0.333333	0.666667	0	0		0.1	0.1	0.533333	0.266667				0.22807	0.54386	0.192982	0.0350877		0.840909	0	0	0.159091				0.128205	0.0512821	0.358974	0.461538		0.696552	0.0413793	0.234483	0.0275862
	0.320755	0.584906	0.0754717	0.0188679		0.0813953	0.0465116	0.639535	0.232558				0.25	0.642857	0.107143	0		0.957447	0	0	0.0425532				0.236364	0.309091	0.290909	0.163636		0.324324	0.108108	0.351351	0.216216
	0.0687023	0.503817	0.366412	0.0610687		0.108696	0.246377	0.492754	0.152174				0.234375	0.148438	0.507812	0.109375		0.842105	0.0263158	0	0.131579				0.0441176	0.455882	0.455882	0.0441176		0.45098	0.176471	0.352941	0.0196078
	0.379747	0.493671	0.113924	0.0126582		0.0487805	0.130081	0.447154	0.373984				0.241667	0.633333	0.1	0.025		0.929078	0.0035461	0.0035461	0.0638298				0.0923077	0.507692	0.215385	0.184615		0.959064	0.0175439	0.0116959	0.0116959
	0.307692	0.615385	0.0769231	0		0.2625	0.53125	0.15625	0.05				0.45614	0.508772	0.0350877	0		0.479167	0.0416667	0.0208333	0.458333				0.0615385	0.230769	0.507692	0.2		0.0645161	0.419355	0.483871	0.0322581
	0.2	0.4	0.2	0.2		0.0212766	0.0851064	0.489362	0.404255				0.4	0.466667	0.133333	0		0.652174	0.0289855	0.0434783	0.275362				0.08	0.36	0.42	0.14		0.997619	0.00119048	0	0.00119048
	0.233333	0.633333	0.0916667	0.0416667		0.174194	0.554839	0.193548	0.0774194				0.237113	0.525773	0.195876	0.0412371		0.607143	0.0535714	0.0535714	0.285714				0.933566	0.0174825	0.00699301	0.041958		0.666667	0.166667	0.156863	0.00980392
	0.163551	0.60514	0.172897	0.0584112		0.102273	0.193182	0.522727	0.181818				0.487179	0.410256	0.102564	0		0.224138	0.137931	0.172414	0.465517				0.966321	0.00259067	0	0.0310881		0.0952381	0.52381	0.380952	0
	0.224	0.568	0.16	0.048		0.485294	0.397059	0.0955882	0.0220588				0.212121	0.424242	0.348485	0.0151515		0.666667	0.0666667	0.0222222	0.244444				0.57	0.03	0.09	0.31		0.902439	0.0670732	0.0243902	0.00609756
	0.2	0.606061	0.139394	0.0545455		0.103774	0.226415	0.490566	0.179245				0.402597	0.493506	0.0779221	0.025974		0.388889	0.0833333	0.222222	0.305556				0.5	0	0.0434783	0.456522		0.98	0.01	0.004	0.006
	0.1133	0.729064	0.123153	0.0344828		0.193548	0.290323	0.419355	0.0967742				0.44898	0.285714	0.204082	0.0612245		0.114943	0.114943	0.16092	0.609195				0.866667	0.0666667	0	0.0666667		0.994135	0.00146628	0	0.00439883
	0.176471	0.495798	0.268908	0.0588235		0.333333	0.619048	0.047619	0				0.666667	0.222222	0.111111	0		0.217391	0.0869565	0.130435	0.565217				0.565217	0	0	0.434783		0.894737	0.0075188	0.0075188	0.0902256
	0	0.666667	0.333333	0		0.130435	0.417391	0.4	0.0521739				0.553191	0.319149	0.12766	0		0.35	0.05	0.2	0.4				0.762791	0.00465116	0.00465116	0.227907		0.734694	0	0.122449	0.142857
	0.178571	0.678571	0.130952	0.0119048		0.203125	0.296875	0.421875	0.078125				0.354839	0.403226	0.225806	0.016129		0.428571	0	0.142857	0.428571				0.915179	0.00446429	0	0.0803571		0.606349	0.27619	0.0349206	0.0825397
	0.131455	0.549296	0.262911	0.056338		0.174603	0.285714	0.444444	0.0952381				0.337349	0.253012	0.301205	0.108434		0.157407	0.12037	0.361111	0.361111				0.905775	0.00607903	0.0273556	0.0607903		0.92944	0.0145985	0.00973236	0.0462287
	0.151515	0.333333	0.424242	0.0909091		0.25	0.321429	0.285714	0.142857				0.333333	0.6	0.0444444	0.0222222		0.456693	0.110236	0.228346	0.204724				0.877907	0	0	0.122093		0.0839695	0.312977	0.442748	0.160305
	0.117371	0.516432	0.286385	0.0798122		0.136364	0.454545	0.409091	0				0.571429	0.238095	0	0.190476		0.440476	0.119048	0.119048	0.321429				0.930556	0.00462963	0	0.0648148		0.950276	0	0.00552486	0.0441989
	0.226087	0.4	0.295652	0.0782609		0.06	0.22	0.5	0.22				0.341772	0.139241	0.0886076	0.43038		0.333333	0.05	0.266667	0.35				0.959248	0.0031348	0	0.0376176		0.465909	0.170455	0.0568182	0.306818
	0.125	0.304688	0.453125	0.117188		0.025641	0.282051	0.512821	0.179487				0.317073	0.256098	0.170732	0.256098		0.7	0	0	0.3				0.835125	0.00358423	0.00358423	0.157706		0.95279	0.00643777	0	0.0407725
	0.154639	0.257732	0.494845	0.0927835		0.102564	0.230769	0.384615	0.282051				0.554348	0.380435	0.0108696	0.0543478		0.125	0.1875	0.265625	0.421875				0.405405	0	0.027027	0.567568		0.770833	0	0.0104167	0.21875
	0.13	0.35	0.4	0.12		0.133333	0.288889	0.444444	0.133333				0.247126	0.591954	0.149425	0.0114943		0.122807	0.0964912	0.359649	0.421053				0.944828	0.00689655	0	0.0482759		0.606383	0.0744681	0.0319149	0.287234
	0.166667	0.489796	0.248299	0.0952381		0.127451	0.186275	0.45098	0.235294				0.380952	0.0952381	0.178571	0.345238		0.585714	0.0285714	0.1	0.285714				0.588235	0	0.0294118	0.382353		0.134328	0.58209	0.238806	0.0447761
	0.0923077	0.4	0.407692	0.1		0.0756303	0.134454	0.529412	0.260504				0.377778	0.444444	0.122222	0.0555556		0.430769	0.0769231	0.230769	0.261538				0.909091	0	0	0.0909091		0.898089	0.00636943	0	0.0955414
	0.52514	0.430168	0.0446927	0		0.152632	0.294737	0.352632	0.2				0.272727	0.613636	0.113636	0		0.2	0.1	0.242857	0.457143				0.862745	0.0130719	0.0522876	0.0718954		0.861111	0.0138889	0	0.125
	0.366947	0.585434	0.0448179	0.00280112		0.146341	0.329268	0.341463	0.182927				0.157895	0.631579	0.210526	0		0.819444	0.00694444	0.0416667	0.131944				0.771812	0.0469799	0	0.181208		0.806818	0.0113636	0.0113636	0.170455
	0.125984	0.220472	0.543307	0.110236		0.18	0.25	0.41	0.16				0.195122	0.682927	0.121951	0		0.254902	0.0686275	0.392157	0.284314				0.961929	0.00761421	0	0.0304569		0.900763	0	0.00763359	0.0916031
	0.690909	0.309091	0	0		0.0995025	0.0895522	0.363184	0.447761				0.333333	0.157895	0.210526	0.298246		0.433333	0.0333333	0.325	0.208333				0.290909	0.0272727	0.0363636	0.645455		0.985149	0	0	0.0148515
	0.162791	0.573643	0.232558	0.0310078		0.0377358	0.264151	0.45283	0.245283				0.333333	0.636364	0.030303	0		0.716763	0.0520231	0.0693642	0.16185				0.981997	0.00818331	0.00163666	0.00818331		0.865385	0.0192308	0.0192308	0.0961538
	0.786885	0.213115	0	0		0.0365854	0.219512	0.536585	0.207317				0.355705	0.52349	0.114094	0.00671141		0.648649	0	0	0.351351				0.948357	0	0.00234742	0.0492958		0.97166	0	0	0.0283401
	0.472	0.496	0.024	0.008		0.0222222	0.0888889	0.711111	0.177778				0.25	0.678571	0.0595238	0.0119048		0.916667	0	0.0119048	0.0714286				0.659574	0.00531915	0.00531915	0.329787		0.965251	0.003861	0	0.030888
	0.280702	0.403509	0.280702	0.0350877		0.125	0.104167	0.458333	0.3125				0.397727	0.568182	0.0340909	0		0.796	0.004	0.012	0.188				0.409091	0.409091	0.0795455	0.102273		0.972112	0.00398406	0.00398406	0.0199203
	0.285714	0.314286	0.385714	0.0142857		0.0375	0.075	0.425	0.4625				0.387097	0.612903	0	0		0.946009	0.00469484	0.00704225	0.0422535				0.944079	0.00493421	0	0.0509868		0.976271	0.00338983	0.00338983	0.0169492
	0.69697	0.272727	0.030303	0		0.186047	0.0465116	0.44186	0.325581				0.384615	0.615385	0	0		0.97429	0.00135318	0.00270636	0.0216509				0.969933	0.00334076	0.00222717	0.0244989		0.972574	0.0021097	0.0021097	0.0232068
	0.230769	0.626374	0.10989	0.032967		0.0909091	0.0909091	0.181818	0.636364				0.214286	0.785714	0	0		0.945718	0.00844391	0.00603136	0.039807				0.976526	0	0	0.0234742		0.984674	0	0.00383142	0.0114943
	0.125	0.375	0.375	0.125		0.0851064	0.0212766	0.191489	0.702128				0.224852	0.639053	0.118343	0.0177515		0.441176	0.147059	0.294118	0.117647				0.636364	0	0	0.363636
	0.916667	0.0277778	0.0555556	0		0.0344828	0.0689655	0.172414	0.724138				0.4375	0.5	0	0.0625		0.222222	0.111111	0.333333	0.333333				0.944112	0.00798403	0	0.0479042		0.951872	0.0213904	0	0.026738
	0.172775	0.591623	0.183246	0.052356		0.0970874	0.0776699	0.320388	0.504854				0.355556	0.0888889	0.407407	0.148148		0.594595	0.0810811	0	0.324324				0.980687	0.00429185	0	0.0150215		0.616438	0.0136986	0.0958904	0.273973
	0.114754	0.360656	0.45082	0.0737705		0.0208333	0.166667	0.625	0.1875				0.24	0.424	0.304	0.032		0.96206	0.00271003	0.00135501	0.0338753				0.220779	0.558442	0.168831	0.0519481		0.27027	0.351351	0.351351	0.027027
	0.240741	0.611111	0.115741	0.0324074		0.136364	0.0681818	0.545455	0.25				0.297297	0.162162	0.45045	0.0900901		0.953608	0	0.00343643	0.0429553				0.966398	0.00672043	0.00134409	0.0255376		0.965347	0.0123762	0.00247525	0.019802
	0.0789474	0.315789	0.473684	0.131579		0.0285714	0.0714286	0.457143	0.442857				0.264706	0.529412	0.186275	0.0196078		0.766667	0	0.0166667	0.216667				0.870968	0	0	0.129032		0.900293	0.00879765	0	0.0909091
	0.140625	0.484375	0.3125	0.0625		0.025	0.125	0.625	0.225				0.454545	0.414141	0.131313	0		0.735849	0.0566038	0.113208	0.0943396				0.88253	0.0060241	0.00301205	0.108434		0.966245	0.0253165	0.00421941	0.00421941
	0.0754717	0.792453	0.0566038	0.0754717		0.0208333	0.104167	0.479167	0.395833				0.324786	0.0683761	0.42735	0.179487		0.266667	0.141667	0.15	0.441667				0.316667	0.616667	0.05	0.0166667		0.889299	0.0184502	0.0147601	0.0774908
	0.236111	0.541667	0.180556	0.0416667		0.047619	0.142857	0.460317	0.349206				0.206612	0.454545	0.297521	0.0413223		0.16129	0.16129	0.16129	0.516129				0	0.766667	0.2	0.0333333		0.982022	0.00674157	0	0.011236
	0.206107	0.496183	0.244275	0.0534351		0.031746	0.0634921	0.698413	0.206349				0.283784	0.189189	0.432432	0.0945946		0.171429	0.0285714	0.0571429	0.742857				0.1875	0	0.1875	0.625		0.910714	0.0446429	0	0.0446429
	0.234463	0.446328	0.234463	0.0847458		0.112069	0.258621	0.517241	0.112069				0.285714	0.55102	0.142857	0.0204082		0.222222	0.166667	0.148148	0.462963				0.799065	0.0046729	0	0.196262		0.997423	0	0.00257732	0
	0.206897	0.551724	0.206897	0.0344828		0.105263	0.157895	0.526316	0.210526				0.294574	0.674419	0.0310078	0		0.156627	0.108434	0.156627	0.578313				0.5	0	0.0384615	0.461538		0.95302	0.00671141	0.0134228	0.0268456
	0.195767	0.486772	0.243386	0.0740741		0.0263158	0.118421	0.513158	0.342105				0.22807	0.491228	0.245614	0.0350877		0.291667	0.111111	0.180556	0.416667				0.958959	0.004004	0.004004	0.033033		0.99435	0	0	0.00564972
	0.235955	0.52809	0.146067	0.0898876		0	0.0434783	0.478261	0.478261				0.814103	0.0833333	0.0128205	0.0897436		0.176471	0.176471	0.247059	0.4				0.491228	0.0438596	0.184211	0.280702		0.989474	0	0.00526316	0.00526316
	0.125	0.75	0.125	0		0.162162	0.378378	0.27027	0.189189				0.438596	0.54386	0.0175439	0		0.926829	0	0	0.0731707				0.655172	0.0344828	0	0.310345		0.987768	0.00917431	0	0.0030581
	0.384615	0.538462	0.0769231	0		0.125	0.196429	0.571429	0.107143				0.278107	0.579882	0.12426	0.0177515		0.228346	0.165354	0.259843	0.346457				0.961988	0.00194932	0	0.0360624		0.869565	0.0217391	0	0.108696
	0.225352	0.732394	0.0422535	0		0.166667	0.416667	0.25	0.166667				0.380952	0.5	0.107143	0.0119048		0.111111	0.0555556	0.0555556	0.777778				0.558824	0.117647	0	0.323529		0.529412	0.441176	0.0294118	0
	0.0857143	0.442857	0.385714	0.0857143		0.0491803	0.0655738	0.655738	0.229508				0.910638	0.0468085	0.00425532	0.0382979		0.232323	0.20202	0.212121	0.353535				0.954148	0.00218341	0	0.0436681		0.95966	0.0212314	0.0106157	0.00849257
	0.159292	0.734513	0.0973451	0.00884956		0.142857	0.214286	0.482143	0.160714				0.265957	0.62766	0.0851064	0.0212766		0.173913	0.0869565	0.304348	0.434783				0.172414	0	0.0689655	0.758621		0.985314	0.00934579	0.00133511	0.00400534
	0.133005	0.507389	0.305419	0.0541872		0.0645161	0.16129	0.548387	0.225806				0.0740741	0.222222	0.407407	0.296296		0.835165	0	0.010989	0.153846				0.959477	0.00522876	0.00130719	0.0339869		0.984183	0.00878735	0.00351494	0.00351494
	0.166667	0.729167	0.0902778	0.0138889		0.190476	0.238095	0.333333	0.238095				0.403846	0.153846	0.105769	0.336538		0.247619	0.219048	0.285714	0.247619				0.88651	0.00214133	0.00214133	0.109208		0.0697674	0.27907	0.627907	0.0232558
	0.0708661	0.681102	0.204724	0.0433071		0.0289855	0.0724638	0.521739	0.376812				0.316832	0.623762	0.0594059	0		0.181818	0.0909091	0.490909	0.236364				0.641509	0.0188679	0.0188679	0.320755		0.118227	0.221675	0.561576	0.0985222
	0.075	0.4	0.5	0.025		0.025	0.175	0.6	0.2				0.269231	0.576923	0.153846	0		0.20354	0.123894	0.424779	0.247788				0.763006	0.00578035	0	0.231214		0.526316	0.0315789	0.252632	0.189474
	0.401515	0.522727	0.0606061	0.0151515		0.0240964	0.108434	0.385542	0.481928				0.418367	0.479592	0.102041	0		0.283582	0.179104	0.231343	0.30597				0.745098	0.0196078	0	0.235294		0.973451	0.0141593	0.00530973	0.00707965
	0.255682	0.642045	0.0852273	0.0170455		0.0584416	0.207792	0.474026	0.25974				0.0967742	0.645161	0.209677	0.0483871		0.142857	0.128571	0.385714	0.342857				0.339623	0	0.0188679	0.641509		0.137615	0.46789	0.357798	0.0366972
	0.166667	0.666667	0.114035	0.0526316		0.0285714	0.342857	0.557143	0.0714286				0.446043	0.460432	0.0935252	0		0.833333	0.0208333	0.0138889	0.131944				0.970013	0.00391134	0	0.0260756		0.5	0.125	0.0625	0.3125
	0.137255	0.69281	0.124183	0.0457516		0.0923077	0.107692	0.569231	0.230769				0.312715	0.61512	0.0601375	0.0120275		0.955801	0.0110497	0	0.0331492				0.754717	0	0	0.245283		0.0542636	0.217054	0.651163	0.0775194
	0.313725	0.656863	0.0294118	0		0.0212766	0.276596	0.574468	0.12766				0.567568	0.135135	0	0.297297		0.482143	0.0535714	0.0535714	0.410714				0.994881	0.00170648	0	0.00341297		0.583333	0.1875	0.0625	0.166667
	0.703947	0.25	0.0394737	0.00657895		0.0309278	0.113402	0.556701	0.298969				0.375	0.441667	0.15	0.0333333		0.393939	0.121212	0.0606061	0.424242				0.895425	0	0	0.104575		0.0493827	0.746914	0.179012	0.0246914
	0.22449	0.653061	0.0884354	0.0340136		0.0363636	0.272727	0.618182	0.0727273				0.204082	0.0918367	0.510204	0.193878		0.505495	0.208791	0.10989	0.175824				0.859504	0.00826446	0	0.132231		0.205128	0.692308	0.102564	0
	0.248175	0.635036	0.0875912	0.0291971		0.108696	0.152174	0.543478	0.195652				0.261538	0.392308	0.184615	0.161538		0.838542	0	0.03125	0.130208				0.690476	0	0	0.309524		0.736842	0.0789474	0.0263158	0.157895
	0.527273	0.454545	0.0181818	0		0.183099	0.0985915	0.591549	0.126761				0.324468	0.515957	0.12234	0.037234		0.0555556	0.166667	0.222222	0.555556				0.946053	0.00526316	0	0.0486842		0.109589	0.609589	0.260274	0.0205479
	0.225806	0.604839	0.16129	0.00806452		0.0821918	0.30137	0.424658	0.191781				0.280702	0.140351	0.245614	0.333333		0.586207	0.0344828	0.0689655	0.310345				0.956063	0.00351494	0.00351494	0.0369069		0.991241	0.00291971	0.00145985	0.00437956
	0.509677	0.451613	0.0387097	0		0.0659341	0.175824	0.472527	0.285714				0.246914	0.530864	0.185185	0.037037		0.285714	0.142857	0.0714286	0.5				0.880503	0.00628931	0	0.113208		1	0	0	0
	0.201258	0.72327	0.0628931	0.0125786		0.133333	0.4	0.433333	0.0333333				0.118644	0.559322	0.322034	0		0.434211	0.0394737	0.0921053	0.434211				0.88	0	0	0.12		0.802548	0.0318471	0.0254777	0.140127
	0.0851064	0.776596	0.12766	0.0106383		0.0806452	0.274194	0.451613	0.193548				0.283019	0.509434	0.132075	0.0754717		0.761364	0.00568182	0.0170455	0.215909				0.986486	0.0135135	0	0		0.985488	0.00791557	0.00131926	0.00527704
	0.367925	0.509434	0.113208	0.00943396		0.176471	0.25	0.235294	0.338235				0.153846	0.538462	0.285714	0.021978		0.814516	0.00806452	0.016129	0.16129				0.952153	0	0	0.0478469		0.976134	0.0071599	0.00477327	0.0119332
	0.307018	0.675439	0.0175439	0		0.0806452	0.274194	0.451613	0.193548				0	0.5	0	0.5		0.647059	0	0	0.352941				0.921053	0	0.0263158	0.0526316		0.191489	0	0.0212766	0.787234
	0.27451	0.637255	0.0784314	0.00980392		0.0806452	0.112903	0.580645	0.225806				0.179775	0.52809	0.292135	0		0.959184	0.00156986	0.00313972	0.0361068				0.948718	0.025641	0	0.025641		0.478261	0.0869565	0.0434783	0.391304
	0.134615	0.692308	0.134615	0.0384615		0.235294	0.0588235	0.470588	0.235294				0.294118	0.588235	0.117647	0		0.875	0.00595238	0.0119048	0.107143				1	0	0	0		0.990521	0.0056872	0	0.00379147
	0.255639	0.684211	0.0451128	0.0150376		0.0543478	0.108696	0.543478	0.293478				0.148649	0.581081	0.243243	0.027027		0.1875	0.09375	0.03125	0.6875				0.933333	0	0	0.0666667		0.291667	0.0833333	0.0833333	0.541667
	0.237113	0.742268	0.0206186	0		0.0533333	0.16	0.453333	0.333333				0.157895	0.394737	0.447368	0		0.944099	0.00621118	0	0.0496894				0.785714	0	0.0714286	0.142857		0.992042	0.00397878	0.00132626	0.00265252
	0.135714	0.764286	0.0785714	0.0214286		0.114286	0.142857	0.457143	0.285714				0.296296	0.203704	0.37037	0.12963		0.304878	0.0609756	0.219512	0.414634				0.957895	0.0105263	0	0.0315789		0.973958	0.0104167	0	0.015625
	0.0928382	0.732095	0.137931	0.0371353		0.0714286	0.0357143	0.482143	0.410714				0.406977	0.540698	0.0523256	0		0.878453	0.00552486	0.0110497	0.104972				1	0	0	0		1	0	0	0
	0.391304	0.550725	0.057971	0		0.194805	0.331169	0.344156	0.12987				0.325	0.608333	0.0583333	0.00833333		0.908309	0.00573066	0.00859599	0.0773639				0.986395	0	0	0.0136054		0.988764	0.00449438	0	0.00674157
	0.134021	0.824742	0.0412371	0		0.0322581	0.0806452	0.322581	0.564516				0.213115	0.47541	0.311475	0		0.8	0.02	0	0.18				0.978689	0.00327869	0.00163934	0.0163934		0.998205	0	0	0.00179533
	0.817073	0.182927	0	0		0.0266667	0.106667	0.453333	0.413333				0.1	0.55	0.3	0.05		0.821053	0.0105263	0.0210526	0.147368				0.965517	0	0	0.0344828		0.652542	0.262712	0.0508475	0.0338983
	0.55	0.45	0	0		0.18	0.42	0.34	0.06				0.191781	0.732877	0.0616438	0.0136986		0.703704	0.00925926	0.0185185	0.268519				0.761905	0.0238095	0.142857	0.0714286		0.970093	0.011215	0.00373832	0.0149533
	0.316239	0.649573	0.034188	0		0.0333333	0.333333	0.4	0.233333				1	0	0	0		0.645161	0	0	0.354839				0.964706	0	0	0.0352941		0.971888	0.0200803	0	0.00803213
	0.220994	0.668508	0.0939227	0.0165746		0.158537	0.243902	0.341463	0.256098				0.191489	0.425532	0.382979	0		0.862069	0	0.0344828	0.103448				0.301887	0.0754717	0.490566	0.132075		0.977778	0.0111111	0.00555556	0.00555556
	0.263473	0.51497	0.185629	0.0359281		0.291045	0.41791	0.268657	0.0223881				0.571429	0.380952	0.047619	0		0.428571	0.0571429	0.0857143	0.428571				0.976879	0.00578035	0	0.017341		0.978036	0.00645995	0.00775194	0.00775194
	0.236923	0.695385	0.0676923	0		0.0273973	0.0684932	0.219178	0.684932				0.277778	0.611111	0.0833333	0.0277778		0.526316	0.105263	0.105263	0.263158				0.97561	0.00271003	0.00271003	0.0189702		0.984674	0.00766284	0	0.00766284
	0.241379	0.482759	0.275862	0		0.0701754	0.333333	0.491228	0.105263				0.375	0.40625	0.21875	0		0.186047	0.209302	0.325581	0.27907				0.873684	0.0105263	0	0.115789		0.966667	0.0194444	0.00277778	0.0111111
	0.177966	0.618644	0.177966	0.0254237		0.195122	0.402439	0.341463	0.0609756				0.174603	0.634921	0.15873	0.031746		0.635294	0.0117647	0.0235294	0.329412				0.479452	0	0.0821918	0.438356		0.898649	0.0337838	0.0202703	0.0472973
	0.419643	0.526786	0.0535714	0		0.240741	0.203704	0.407407	0.148148				0.228571	0.514286	0.2	0.0571429		0.583333	0.0677083	0.0989583	0.25				0.103896	0.0649351	0.493506	0.337662		0.275229	0.0642202	0.40367	0.256881
	0.101266	0.670886	0.202532	0.0253165		0.0973451	0.19469	0.39823	0.309735				0.301075	0.494624	0.16129	0.0430108		0.473684	0	0.0263158	0.5				0.0588235	0.352941	0.588235	0		0.976636	0.00778816	0	0.0155763
	0.359551	0.505618	0.134831	0		0.180328	0.278689	0.327869	0.213115				0.169014	0.746479	0.0704225	0.0140845		0.937931	0	0	0.062069				0.101449	0.42029	0.376812	0.101449		0.875	0.0375	0	0.0875
	0.113095	0.684524	0.172619	0.0297619		0.20354	0.212389	0.433628	0.150442				0.31	0.64	0.05	0		0.890411	0.0136986	0	0.0958904				0.974747	0.00252525	0	0.0227273		0.647059	0.0588235	0	0.294118
	0.0961538	0.711538	0.192308	0		0.23913	0.282609	0.413043	0.0652174				0.369318	0.193182	0.176136	0.261364		0.917051	0.0138249	0.0184332	0.0506912				0.916968	0	0.032491	0.0505415		0.991416	0.00429185	0.00214592	0.00214592
	0.244898	0.653061	0.102041	0		0.271605	0.419753	0.283951	0.0246914				0.5	0.461538	0.0384615	0		0.415094	0.0943396	0.169811	0.320755				0.108696	0.0434783	0.23913	0.608696		0.991497	0.00340136	0	0.00510204
	1	0	0	0		0.208333	0.5	0.258333	0.0333333				0.204724	0.551181	0.19685	0.0472441		0.733333	0.0222222	0.111111	0.133333				0.266129	0.120968	0.112903	0.5		0.988987	0.00660793	0	0.00440529
	0.179688	0.492188	0.28125	0.046875		0.140625	0.125	0.484375	0.25				0.202128	0.297872	0.404255	0.0957447		0.953757	0.00578035	0.0115607	0.0289017				0.847107	0	0.00826446	0.144628		0.993039	0.00309358	0.000773395	0.00309358
	0.53125	0.40625	0.0625	0		0.224719	0.224719	0.47191	0.0786517				0.220183	0.183486	0.33945	0.256881		0.890547	0.00497512	0.0149254	0.0895522				0.304348	0	0.652174	0.0434783		0.983957	0.00713012	0.00178253	0.00713012
	0.197183	0.71831	0.056338	0.028169		0.288889	0.311111	0.311111	0.0888889				0.216949	0.566102	0.189831	0.0271186		0.478261	0.217391	0.188406	0.115942				0.238095	0.0952381	0.52381	0.142857		0.982955	0.0170455	0	0
						0.25641	0.358974	0.346154	0.0384615				0.206349	0.603175	0.190476	0		0.514286	0	0.0857143	0.4				0.6	0	0.025	0.375		0.990228	0.00108578	0.00108578	0.00760043
						0.173913	0.26087	0.23913	0.326087				0.175141	0.559322	0.237288	0.0282486		0.555556	0	0.0740741	0.37037				0.283582	0.238806	0.238806	0.238806		1	0	0	0
						0.409639	0.277108	0.253012	0.060241				0.264249	0.295337	0.414508	0.0259067		0.745455	0	0.0363636	0.218182				0.166667	0	0.75	0.0833333		0.982533	0.00873362	0.00873362	0
						0.333333	0.272727	0.30303	0.0909091				0.100917	0.706422	0.146789	0.0458716		0.784314	0	0	0.215686				0.116071	0.00892857	0.258929	0.616071		0.983486	0.00856269	0.00244648	0.00550459
						0.333333	0.275362	0.333333	0.057971				0.285714	0.314286	0.371429	0.0285714		0.71	0.02	0.04	0.23				0.381579	0.0394737	0.276316	0.302632		0.989754	0.00614754	0.00204918	0.00204918
						0.148148	0.333333	0.481481	0.037037				0.145455	0.527273	0.272727	0.0545455		0.2	0.1	0.466667	0.233333				0.598291	0.0854701	0.247863	0.0683761		0.988372	0.00332226	0.00166113	0.00664452
						0	0.333333	0.6	0.0666667				0.236842	0.763158	0	0		0.920755	0.00377358	0.00754717	0.0679245				0.934579	0.00186916	0	0.0635514		0.977273	0.0198864	0	0.00284091
						0.05	0.183333	0.633333	0.133333				0.217617	0.341969	0.398964	0.0414508		0.691489	0.0106383	0.0638298	0.234043				0.949231	0.00307692	0	0.0476923		0.958647	0.018797	0.0075188	0.0150376
						0.0441176	0.154412	0.544118	0.257353				0.290909	0.545455	0.127273	0.0363636		0.604167	0.0416667	0.0833333	0.270833				0.25	0.0769231	0.25	0.423077		0.980822	0.0109589	0.00547945	0.00273973
						0.0181818	0.0545455	0.763636	0.163636				0.386364	0.386364	0.204545	0.0227273		0.782946	0.0155039	0.0542636	0.147287				0.363636	0.0363636	0.127273	0.472727		0.983333	0.00833333	0	0.00833333
						0.0645161	0.145161	0.580645	0.209677				0.428571	0.428571	0.142857	0		0.923077	0	0	0.0769231				0.819383	0.00440529	0.00440529	0.171806		0.0526316	0.894737	0.0526316	0
						0.0714286	0.214286	0.571429	0.142857				0.444444	0.518519	0.037037	0		0.606061	0.030303	0.030303	0.333333				0.944444	0	0.0169753	0.0385802		0.976077	0.00239234	0.00478469	0.0167464
						0.0540541	0.0810811	0.648649	0.216216				0.211538	0.391026	0.346154	0.0512821		0.879518	0.0060241	0.0361446	0.0783133				0.823171	0.0243902	0.109756	0.0426829		0.911392	0.0126582	0.0379747	0.0379747
						0.0491803	0.131148	0.52459	0.295082				0.243902	0.731707	0.0243902	0		0.530864	0.148148	0.111111	0.209877				0.258929	0.0357143	0.1875	0.517857		0.935275	0.0550162	0	0.00970874
						0.0375	0.4375	0.45	0.075				0.183908	0.666667	0.126437	0.0229885		0.243902	0.170732	0.268293	0.317073				0.491803	0.00819672	0.311475	0.188525		0.2	0.775	0.025	0
						0.115385	0.0192308	0.461538	0.403846				0.183099	0.239437	0.422535	0.15493		0.875	0.015625	0.03125	0.078125				0.964602	0.00294985	0.00884956	0.0235988		0.983173	0.00961538	0.00240385	0.00480769
						0.0869565	0.217391	0.608696	0.0869565				0.272727	0.5	0.212121	0.0151515		0.896552	0.0258621	0.0344828	0.0431034				0.344444	0.0222222	0.166667	0.466667		0.302326	0.697674	0	0
						0.0196078	0.0980392	0.431373	0.45098				0.178947	0.526316	0.252632	0.0421053									0.556122	0.00510204	0.0255102	0.413265		0.115789	0.768421	0.105263	0.0105263
						0.0641026	0.179487	0.525641	0.230769				0.1	0.2	0.615385	0.0846154		0.256637	0.19469	0.486726	0.0619469				1	0	0	0		0.139535	0.806202	0.0465116	0.00775194
						0.145833	0.0833333	0.520833	0.25				0.219512	0.536585	0.243902	0		0.140152	0.19697	0.484848	0.17803				0.566667	0.0666667	0.122222	0.244444		0.118644	0.847458	0.0338983	0
						0.145161	0.0483871	0.580645	0.225806				0.161765	0.367647	0.441176	0.0294118		0.548023	0.118644	0.220339	0.112994				0.676471	0	0	0.323529		0.9701	0.013289	0.00664452	0.00996678
						0.084507	0.394366	0.464789	0.056338				0.15625	0.55625	0.2625	0.025		0.329268	0.560976	0.109756	0				0.625	0	0	0.375		0.963768	0.0341615	0.0010352	0.0010352
						0.0923077	0.0461538	0.338462	0.523077				0.184466	0.747573	0.0679612	0		0.631579	0.203509	0.112281	0.0526316				0.666667	0	0	0.333333		0.981413	0.0148699	0	0.00371747
						0.0526316	0.210526	0.578947	0.157895				0.214286	0.583333	0.190476	0.0119048		0.808219	0.0684932	0	0.123288				0.615385	0	0.0769231	0.307692		0.978648	0.0124555	0.00533808	0.00355872
						0.0769231	0.230769	0.230769	0.461538				0.196721	0.557377	0.221311	0.0245902		0.0606061	0.828283	0.0909091	0.020202				0.933962	0	0.0188679	0.0471698		0.929461	0.0290456	0.0124481	0.0290456
						0.173077	0.230769	0.538462	0.0576923				0.188119	0.435644	0.366337	0.00990099		0.240506	0.523207	0.227848	0.00843882				0.934783	0.0362319	0	0.0289855		0.994638	0	0	0.00536193
						0.117647	0.0784314	0.392157	0.411765				0.2	0.619048	0.171429	0.00952381		0.801047	0.157068	0.0104712	0.0314136				0.940276	0.0199081	0.00612557	0.0336907		0.973684	0.0131579	0.0131579	0
						0.0701754	0.140351	0.614035	0.175439				0.281481	0.585185	0.125926	0.00740741		0.238095	0.27619	0.438095	0.047619				0.967096	0.0128755	0.00143062	0.018598		0.987788	0.00814111	0	0.00407056
						0.0689655	0.0344828	0.586207	0.310345				0.206897	0.568966	0.206897	0.0172414		0.265823	0.56962	0.158228	0.00632911				0.983373	0.00475059	0	0.0118765		0.985755	0.00854701	0	0.00569801
						0.0869565	0.130435	0.536232	0.246377				0.16	0.546667	0.24	0.0533333		0.150943	0.627358	0.188679	0.0330189				0.963878	0.00760456	0.00190114	0.026616		0.981781	0.0121457	0	0.00607287
						0.142857	0	0.408163	0.44898									0.871429	0.0857143	0	0.0428571				0.930502	0.0019305	0.015444	0.0521236		0.946708	0.00626959	0.00940439	0.0376176
						0.0588235	0.0294118	0.352941	0.558824									0.143939	0.704545	0.121212	0.030303				0.704225	0.00704225	0.0915493	0.197183		0.995056	0.00123609	0	0.00370828
						0.0649351	0.220779	0.558442	0.155844				0.3625	0.15	0.225	0.2625		0.973325	0.00260247	0.00195185	0.022121				0.92511	0.0110132	0.00220264	0.061674		0.979351	0.0147493	0	0.00589971
						0.0430108	0.322581	0.55914	0.0752688				0.48	0.0933333	0.173333	0.253333		0.968162	0.00723589	0.00144718	0.0231548				0.991776	0	0.00164474	0.00657895		0.984026	0.00638978	0	0.00958466
						0.153846	0.211538	0.403846	0.230769				0.481013	0.0886076	0.21519	0.21519		0.942962	0.00367985	0.00459982	0.048758				0.505882	0.0352941	0.129412	0.329412		0.98	0.008	0.012	0
						0.0722892	0.13253	0.566265	0.228916				0.520661	0.190083	0.0743802	0.214876		0.982558	0.00415282	0.000830565	0.0124585				0.956522	0.00457666	0	0.0389016		0.972789	0.0085034	0.00170068	0.0170068
						0.137931	0.172414	0.310345	0.37931				0.510204	0.0612245	0.244898	0.183673		0.912141	0.0159744	0.0127796	0.0591054				0.955357	0.00446429	0.00446429	0.0357143		0.972477	0	0.00550459	0.0220183
						0.129032	0.0322581	0.387097	0.451613				0.328571	0.128571	0.214286	0.328571		0.875	0.0625	0.03125	0.03125				0.97377	0.00491803	0.00163934	0.0196721		0.980344	0.002457	0.002457	0.014742
						0.11236	0.393258	0.438202	0.0561798				0.464286	0.178571	0.214286	0.142857		0.842004	0.0134875	0.0134875	0.131021				0.975647	0.00761035	0.00304414	0.0136986		0.934726	0.00522193	0.0182768	0.0417755
						0.333333	0.5	0.166667	0				0.627451	0.137255	0.0392157	0.196078		0.952607	0.00189573	0.00379147	0.0417062				0.947945	0	0.00273973	0.0493151		0.941176	0.00560224	0.0392157	0.0140056
						0	0.818182	0.181818	0				0.6	0.12	0.0933333	0.186667		0.84375	0.0625	0.03125	0.0625				0	0	0.5	0.5		0.789157	0.0542169	0.108434	0.0481928
						0.128571	0.271429	0.485714	0.114286				0.617284	0.0864198	0.0987654	0.197531		0.981698	0.00366032	0.00292826	0.011713				0.962675	0.00155521	0	0.0357698		0.959091	0.0136364	0.0136364	0.0136364
						0.0789474	0.394737	0.407895	0.118421				0.430233	0.162791	0.0465116	0.360465		0.959866	0.0100334	0.0167224	0.0133779				0.90205	0.0022779	0	0.095672		0.875	0	0	0.125
						0.0769231	0.461538	0.403846	0.0576923				0.627451	0.235294	0.117647	0.0196078		0.889831	0.00847458	0.00847458	0.0932203				0.972763	0	0	0.0272374		0.923077	0.025641	0	0.0512821
						0.131579	0.263158	0.5	0.105263				0.585366	0.0609756	0.0609756	0.292683		0.111111	0.555556	0.333333	0				0.912088	0	0.010989	0.0769231		0.719101	0.0337079	0.202247	0.0449438
						0.0666667	0.283333	0.566667	0.0833333				0.795	0.035	0.015	0.155		0.277778	0.703704	0.0185185	0				0.872204	0.00319489	0.0127796	0.111821		0.973684	0.00877193	0.00877193	0.00877193
						0.0588235	0.117647	0.205882	0.617647				0.339806	0.242718	0.242718	0.174757		0.384615	0.166667	0.358974	0.0897436				0.731183	0.0860215	0.139785	0.0430108		0.963158	0.0263158	0.0105263	0
						0.0914286	0.257143	0.542857	0.108571				0.374046	0.145038	0.19084	0.290076		0.961131	0.0176678	0	0.0212014				0.748344	0.112583	0.0662252	0.0728477		0.986014	0.013986	0	0
						0.0993789	0.31677	0.496894	0.0869565				0.25	0.243056	0.409722	0.0972222		0.64557	0.135021	0.181435	0.0379747				0.970526	0.0105263	0	0.0189474		0.866667	0	0.133333	0
						0.096	0.568	0.272	0.064				0.22093	0.244186	0.348837	0.186047		0.915888	0.0280374	0	0.0560748				0.6	0	0	0.4		0.992537	0.00746269	0	0
						0.0625	0.597222	0.3125	0.0277778				0.191919	0.393939	0.313131	0.10101		0.973597	0.00330033	0.0049505	0.0181518				0.975309	0.00617284	0.00462963	0.0138889		0.952381	0	0.047619	0
						0.038961	0.805195	0.142857	0.012987				0.243902	0.304878	0.365854	0.0853659		0.97561	0.00542005	0.00813008	0.0108401				0.817664	0.00854701	0.002849	0.17094		1	0	0	0
						0.0947368	0.694737	0.2	0.0105263				0.2	0.4	0.366667	0.0333333		0.977941	0.00245098	0.00490196	0.0147059				0.977027	0.00945946	0.00135135	0.0121622		0.936842	0.0210526	0.0315789	0.0105263
						0.0791367	0.597122	0.244604	0.0791367				0.104478	0.283582	0.492537	0.119403		0.230769	0.217949	0.487179	0.0641026				0.534483	0.00862069	0.103448	0.353448		0.804348	0.0326087	0.119565	0.0434783
						0.0909091	0.372727	0.5	0.0363636				0.220745	0.390957	0.276596	0.111702		0.837037	0.0296296	0.0037037	0.12963				0.916488	0.00642398	0	0.0770878		0.991379	0	0.00862069	0
						0.0724638	0.463768	0.347826	0.115942				0.314655	0.318966	0.301724	0.0646552		0.899642	0.00358423	0.00716846	0.0896057				0.828947	0.0131579	0	0.157895		0.977011	0.0114943	0.0114943	0
						0.226744	0.686047	0.0813953	0.00581395				0.306977	0.381395	0.283721	0.027907		0.987342	0.0126582	0	0				0.809524	0.00595238	0.0119048	0.172619		0.966216	0	0.00337838	0.0304054
						0.0689655	0.413793	0.448276	0.0689655				0.367816	0.264368	0.321839	0.045977		0.977465	0.0112676	0.0084507	0.0028169				0.538462	0.115385	0.215385	0.130769		0.985871	0.00549451	0.00235479	0.00627943
						0.0793651	0.587302	0.31746	0.015873				0.157143	0.2	0.5	0.142857		0.948509	0.0271003	0.00542005	0.0189702				0.605442	0.0340136	0.0340136	0.326531		0.977642	0	0	0.0223577
													0.23913	0.413043	0.275362	0.0724638		0.966019	0.0194175	0.00485437	0.00970874				0.75	0.125	0.0416667	0.0833333		0.984058	0.00289855	0.00144928	0.0115942
						0.0557769	0.286853	0.326693	0.330677				0.161111	0.322222	0.405556	0.111111		0.988095	0.00238095	0.0047619	0.0047619				0.42069	0.0482759	0.0827586	0.448276		0.987487	0	0.00104275	0.0114703
						0.012987	0.038961	0.38961	0.558442				0.296296	0.222222	0.333333	0.148148		0.1	0.5	0.4	0				0.528986	0.0724638	0.101449	0.297101		0.99511	0.00244499	0.00122249	0.00122249
						0.0917031	0.366812	0.353712	0.187773				0.284314	0.289216	0.352941	0.0735294		0.0829876	0.298755	0.53527	0.0829876				0.686667	0.0133333	0.0133333	0.286667		0.995627	0.00145773	0.00145773	0.00145773
						0.0776119	0.301493	0.370149	0.250746				0.386831	0.292181	0.263374	0.0576132		0.0659341	0.769231	0.153846	0.010989				0.125	0.125	0.1875	0.5625		0.983471	0.00688705	0.00275482	0.00688705
						0.0883392	0.498233	0.254417	0.159011				0.302548	0.248408	0.308917	0.140127		0.912863	0.0414938	0.00414938	0.0414938				0.241379	0	0.137931	0.62069		0.996771	0.00215285	0	0.00107643
						0.0722222	0.380556	0.436111	0.111111				0.280788	0.310345	0.320197	0.08867		0.0830861	0.477745	0.364985	0.074184				0.654412	0.00735294	0.0220588	0.316176		0.99084	0.00305344	0	0.00610687
						0.0204082	0.122449	0.122449	0.734694				0.294372	0.225108	0.359307	0.121212		0.171821	0.199313	0.460481	0.168385				0.252747	0	0.307692	0.43956		0.964539	0.0189125	0.0118203	0.00472813
						0.0958904	0.287671	0.123288	0.493151				0.293269	0.288462	0.350962	0.0673077		0.52973	0.0378378	0.027027	0.405405				0.814815	0.00411523	0.0164609	0.164609		0.995984	0	0.00401606	0
						0.0384615	0	0.269231	0.692308				0.316327	0.311224	0.331633	0.0408163		0.940878	0.0152027	0.00337838	0.0405405				0.319444	0.0833333	0.333333	0.263889		0.993103	0.00344828	0	0.00344828
						0.0833333	0.208333	0.229167	0.479167				0.341584	0.183168	0.405941	0.0693069		0.528926	0.0495868	0.0165289	0.404959				0.967552	0	0.00294985	0.0294985		0.993624	0.0010627	0.0010627	0.0042508
						0.09375	0.494792	0.338542	0.0729167				0.323529	0.205882	0.323529	0.147059		0.870445	0.0283401	0.0161943	0.0850202				0.562842	0.0491803	0.10929	0.278689		0.99399	0.00240385	0	0.00360577
						0.141935	0.341935	0.36129	0.154839				0.26009	0.192825	0.488789	0.058296		0.964657	0.010395	0.004158	0.02079				0.194805	0.194805	0.25974	0.350649		0.0666667	0.155556	0.711111	0.0666667
						0.134752	0.156028	0.531915	0.177305				0.37037	0.185185	0.37037	0.0740741		0.71875	0.03125	0.0625	0.1875				0.657754	0.0106952	0.0748663	0.256684		0.990217	0.00326087	0	0.00652174
						0.342593	0.157407	0.314815	0.185185				0.272727	0.318182	0.409091	0		0.951456	0.0323625	0	0.0161812				0.514286	0.00952381	0.0285714	0.447619		0.431818	0.030303	0.469697	0.0681818
						0.101695	0.220339	0.0847458	0.59322				0.269663	0.179775	0.438202	0.11236		0.975258	0.00618557	0.00206186	0.0164948				0.321429	0.0119048	0.0714286	0.595238		0.99061	0.00352113	0.00117371	0.00469484
						0.151515	0.121212	0.505051	0.222222				0.206522	0.304348	0.326087	0.163043		0.962069	0.0206897	0	0.0172414				0.957227	0.0132743	0.00294985	0.0265487		0.0568182	0.147727	0.568182	0.227273
						0.166667	0.230159	0.412698	0.190476				0.3125	0.375	0.25	0.0625		0.906977	0.0232558	0	0.0697674				0.972119	0.00371747	0	0.0241636		0.108108	0.0540541	0.689189	0.148649
						0.330357	0.491071	0.125	0.0535714				0.241379	0.448276	0.241379	0.0689655		0.964912	0.0175439	0	0.0175439				0.984145	0.00566251	0.0011325	0.00906002		0.421053	0	0.368421	0.210526
						0.369427	0.515924	0.089172	0.0254777				0.265306	0.183673	0.489796	0.0612245		0.988095	0.0119048	0	0				0.979899	0.00670017	0	0.0134003		0.935484	0	0.0215054	0.0430108
						0.0952381	0.246032	0.436508	0.222222				0.102041	0.44898	0.428571	0.0204082		0.987719	0.00526316	0	0.00701754				0.848101	0	0	0.151899		0.590909	0.0757576	0.30303	0.030303
						0.25	0.269231	0.365385	0.115385				0.233333	0.366667	0.266667	0.133333		0.985507	0.00483092	0	0.00966184				0.966667	0.0104167	0	0.0229167		0.959032	0.0018622	0.0018622	0.0372439
						0.21978	0.285714	0.406593	0.0879121				0.189189	0.432432	0.378378	0		0.982699	0.0103806	0.00346021	0.00346021				0.425373	0.0149254	0.0223881	0.537313		0.959432	0	0	0.040568
						0.154867	0.415929	0.29646	0.132743				0.166667	0.354167	0.354167	0.125		0.959259	0.0240741	0.00555556	0.0111111				0.934959	0.00609756	0.00406504	0.054878		0.991228	0	0	0.00877193
						0.333333	0.355556	0.288889	0.0222222				0.117647	0.323529	0.323529	0.235294		0.975524	0.0174825	0.0034965	0.0034965				0.653846	0	0.0384615	0.307692		0.990551	0.00472441	0.00314961	0.0015748
						0.394366	0.478873	0.0704225	0.056338				0.294118	0.411765	0.294118	0		0.984158	0.0019802	0.0019802	0.0118812				0.92459	0	0	0.0754098		0.997647	0	0	0.00235294
						0.205742	0.421053	0.277512	0.0956938				0.181818	0.386364	0.409091	0.0227273		0.932039	0.0194175	0.00970874	0.038835				0.982512	0.00953895	0	0.00794913		0.982721	0	0	0.0172786
						0.188192	0.487085	0.265683	0.0590406				0.216667	0.45	0.283333	0.05		0.982759	0.00492611	0	0.0123153				0.930667	0.00533333	0	0.064		0.993348	0	0	0.00665188
						0.218182	0.436364	0.254545	0.0909091				0.227273	0.318182	0.409091	0.0454545		0.868293	0.0585366	0	0.0731707				0.97832	0.00406504	0	0.0176152		0.994911	0.00169635	0	0.00339271
						0.132597	0.20442	0.524862	0.138122				0.245614	0.385965	0.342105	0.0263158		0.961749	0.0136612	0.00819672	0.0163934				0.477273	0.0378788	0.113636	0.371212		0.989781	0.00437956	0.00145985	0.00437956
						0.156463	0.0748299	0.605442	0.163265				0.246154	0.246154	0.384615	0.123077		0.983137	0.0084317	0.00168634	0.00674536				0.22963	0.0666667	0.266667	0.437037		0.988858	0.00417827	0.00278552	0.00417827
						0.0962963	0.177778	0.518519	0.207407				0.136986	0.287671	0.465753	0.109589		0.924051	0.0126582	0.0253165	0.0379747				0.975089	0.00355872	0	0.0213523		0.990854	0	0.00304878	0.00609756
						0.097561	0.109756	0.52439	0.268293				0.315068	0.239726	0.369863	0.0753425		0.815217	0.0271739	0	0.157609				0.432	0.032	0.064	0.472		0.99076	0.00513347	0.00102669	0.00308008
						0.326923	0.134615	0.365385	0.173077				0.244898	0.44898	0.265306	0.0408163		0.795455	0.0340909	0.0340909	0.136364				0.31746	0.031746	0.0952381	0.555556		0.991351	0.00324324	0.00216216	0.00324324
						0.0789474	0.0526316	0.421053	0.447368				0.22314	0.330579	0.413223	0.0330579		0.606557	0.057377	0.155738	0.180328				0.788889	0.0222222	0.0222222	0.166667		0.996328	0.00122399	0.00122399	0.00122399
						0.138889	0.125	0.291667	0.444444				0.161017	0.186441	0.601695	0.0508475		0.352941	0.480392	0.137255	0.0294118				0.89781	0.0145985	0	0.0875912		0.933333	0	0.0121212	0.0545455
						0.119403	0.119403	0.432836	0.328358				0.253333	0.626667	0.12	0		0.417722	0.0379747	0.189873	0.35443				0.773438	0.0234375	0.109375	0.09375		0.989761	0.00341297	0	0.00682594
						0.02	0.04	0.3	0.64				0.218391	0.264368	0.471264	0.045977		0.972414	0.00689655	0	0.0206897				0.899425	0.00287356	0.00862069	0.0890805		0.970874	0.0194175	0.00970874	0
						0.0930233	0.0465116	0.232558	0.627907				0.364583	0.270833	0.260417	0.104167		0.967853	0.0114811	0.0114811	0.00918485				0.908537	0.00609756	0.0304878	0.054878		0.932773	0.0252101	0.0252101	0.0168067
						0.388889	0.037037	0.259259	0.314815				0.285714	0.321429	0.392857	0		0.956044	0.010989	0.010989	0.021978				0.930481	0.0106952	0.0213904	0.0374332		0.973958	0.0078125	0.00520833	0.0130208
						0.0793651	0.0634921	0.396825	0.460317				0.395973	0.16443	0.177852	0.261745		0.961905	0.0190476	0	0.0190476				0.962264	0.00314465	0.00628931	0.0283019		0.988281	0.00585938	0.00195312	0.00390625
						0.108434	0.0722892	0.26506	0.554217				0.444444	0.17094	0.153846	0.230769		0.278431	0.0627451	0.447059	0.211765				0.973154	0.0134228	0	0.0134228		0.866667	0.0285714	0.00952381	0.0952381
						0.588235	0.0588235	0.117647	0.235294				0.348485	0.189394	0.234848	0.227273		0.154574	0.126183	0.536278	0.182965				0.852941	0.0441176	0.0147059	0.0882353		0.975806	0.016129	0.00806452	0
						0.0517241	0.0517241	0.431034	0.465517				0.2875	0.35	0.2875	0.075		0.980254	0.00564175	0.00141044	0.0126939				0.407407	0.0185185	0.333333	0.240741		0.963455	0.00996678	0.00664452	0.0199336
						0.125	0.0694444	0.333333	0.472222				0.217391	0.428571	0.236025	0.118012		0.963141	0.0144231	0.0112179	0.0112179				0.917112	0.0187166	0.00802139	0.0561497		0.997821	0.00108932	0.00108932	0
						0.16	0.06	0.22	0.56				0.105263	0.552632	0.342105	0		0.963255	0.0183727	0.0131234	0.00524934				0.833333	0.166667	0	0		1	0	0	0
						0.290323	0.0967742	0.290323	0.322581				0.382609	0.156522	0.356522	0.104348		0.99211	0.00493097	0	0.00295858				0.968254	0.00793651	0.00793651	0.015873		0.901786	0.0178571	0.0535714	0.0267857
						0.0377358	0.188679	0.528302	0.245283				0.30814	0.162791	0.360465	0.168605		0.988148	0.00444444	0.00148148	0.00592593				0.929204	0.0176991	0	0.0530973		0.994429	0.00557103	0	0
						0.26087	0.0652174	0.108696	0.565217				0.228916	0.39759	0.289157	0.0843373		0.978659	0.00609756	0	0.0152439				0.5	0.190476	0.0238095	0.285714		0.993174	0.00341297	0	0.00341297
						0.173333	0.04	0.373333	0.413333				0.263158	0.147368	0.442105	0.147368		0.970588	0.0196078	0	0.00980392				0.13253	0.253012	0.445783	0.168675		0.984043	0	0.00531915	0.0106383
						0.2	0.0222222	0.111111	0.666667				0.333333	0.1	0.4	0.166667		0.88806	0.0447761	0.00373134	0.0634328				0.992593	0	0	0.00740741		0.996372	0.00217707	0	0.00145138
						0.466667	0.0666667	0.0666667	0.4				0.185897	0.25	0.435897	0.128205		0.969388	0.0163265	0.00408163	0.0102041				0.131148	0.639344	0.196721	0.0327869		0.987864	0.00485437	0.00728155	0
						0.555556	0.0555556	0.111111	0.277778				0.123288	0.273973	0.520548	0.0821918		0.804	0.04	0.02	0.136				0.777778	0	0	0.222222		0.992509	0.00124844	0.00499376	0.00124844
						0.6	0.25	0.1	0.05				0.240506	0.227848	0.405063	0.126582		0.957219	0.0106952	0	0.0320856				0.85	0.15	0	0		0.987981	0.00160256	0	0.0104167
						0.0655172	0.0827586	0.448276	0.403448				0.39604	0.232673	0.267327	0.10396		0.988651	0.00504414	0.0037831	0.00252207				0.677966	0.0338983	0	0.288136		0.98821	0.00535906	0.00107181	0.00535906
						0.319672	0.180328	0.336066	0.163934				0.421053	0.157895	0.315789	0.105263		0.856269	0.0443425	0.0137615	0.0856269				0.193548	0.370968	0.193548	0.241935		0.982565	0.00747198	0.00249066	0.00747198
						0.163265	0.163265	0.346939	0.326531				0.27907	0.534884	0.162791	0.0232558		0.909434	0.0433962	0.00754717	0.0396226				0.939286	0.0214286	0.025	0.0142857		0.954198	0.0152672	0.00381679	0.0267176
						0.0882353	0.126697	0.5181	0.266968				0.359375	0.578125	0.0625	0		0.346847	0.31982	0.265766	0.0675676				0.965517	0.00862069	0	0.0258621		0.982097	0.00767263	0.00255754	0.00767263
						0.143603	0.412533	0.26893	0.174935				0.241379	0.62069	0.137931	0		0.192857	0.328571	0.378571	0.1				0.978142	0	0	0.0218579		0.990157	0.00590551	0.0019685	0.0019685
						0.0718391	0.586207	0.244253	0.0977011				0.266667	0.577778	0.133333	0.0222222		0.242308	0.615385	0.115385	0.0269231				0.943894	0.00990099	0	0.0462046		0.981651	0.0122324	0.00458716	0.00152905
						0.0492958	0.0774648	0.598592	0.274648				0.373134	0.253731	0.231343	0.141791		0.397959	0.0408163	0.204082	0.357143				0.113636	0.0227273	0.113636	0.75		0.972362	0.0150754	0.00251256	0.0100503
						0.0508475	0.101695	0.533898	0.313559				0.540741	0.12963	0.137037	0.192593		0.942857	0.00816327	0.00816327	0.0408163				0.716129	0.141935	0.106452	0.0354839		0.945055	0.018315	0.00732601	0.029304
						0.12	0.245714	0.44	0.194286				0.313953	0.534884	0.139535	0.0116279		0.194118	0.317647	0.423529	0.0647059				0.908367	0.00796813	0	0.0836653		0.986175	0.00921659	0	0.00460829
						0.10559	0.118012	0.465839	0.310559				0.215686	0.529412	0.22549	0.0294118		0.148148	0.402116	0.365079	0.0846561				0.724138	0	0	0.275862		0.98364	0.00613497	0.00408998	0.00613497
						0.112094	0.60177	0.233038	0.0530973				0.34	0.248	0.296	0.116		0.184713	0.44586	0.318471	0.0509554				0.231788	0.145695	0.476821	0.145695		0.972067	0.0111732	0	0.0167598
						0.0491803	0.0983607	0.47541	0.377049				0.525424	0.40678	0.0508475	0.0169492		0.110497	0.0994475	0.629834	0.160221				0.97076	0.00584795	0.0116959	0.0116959		0.986047	0.00620155	0.00155039	0.00620155
						0.0754717	0.132075	0.459119	0.333333				0.202532	0.253165	0.443038	0.101266		0.117117	0.279279	0.54955	0.0540541				0.171053	0	0.210526	0.618421
						0.0625	0.104167	0.588542	0.244792				0.29771	0.557252	0.10687	0.0381679		0.0188679	0.081761	0.672956	0.226415				0.0666667	0.133333	0.466667	0.333333		0.863636	0	0.00757576	0.128788
						0.152174	0.173913	0.521739	0.152174				0.283951	0.444444	0.246914	0.0246914		0.155689	0.125749	0.538922	0.179641				0.04	0.28	0.56	0.12		0.947826	0.0173913	0.0173913	0.0173913
						0.115385	0.153846	0.185897	0.544872				0	1	0	0		0.189944	0.0949721	0.452514	0.26257				0.815385	0.00769231	0.00769231	0.169231		0.980237	0.00790514	0.00592885	0.00592885
						0.0933333	0.186667	0.266667	0.453333				0.111111	0.666667	0.222222	0		0.963158	0	0	0.0368421				0.979832	0.00168067	0.00168067	0.0168067		0.963636	0.0181818	0.0181818	0
						0.184783	0.108696	0.282609	0.423913				0.277778	0.555556	0.166667	0		0.948387	0.0258065	0	0.0258065				0.349515	0.0291262	0.223301	0.398058		0.987705	0	0.00409836	0.00819672
						0.0681818	0.0113636	0.318182	0.602273				0.322581	0.419355	0.225806	0.0322581		0.907489	0.0154185	0.00660793	0.0704846				0.0930233	0.0348837	0.162791	0.709302		0.95338	0.013986	0.002331	0.030303
						0.0789474	0.149123	0.184211	0.587719				0.571429	0.285714	0.142857	0		0.969072	0.0137457	0.00515464	0.0120275				0.280899	0.011236	0.11236	0.595506		0.830189	0.0188679	0.00943396	0.141509
						0.111111	0.0462963	0.564815	0.277778				0.375	0.541667	0.0833333	0		0.970326	0.00890208	0.00890208	0.0118694				0.71	0.04	0.12	0.13		0.875862	0.00344828	0.0482759	0.0724138
						0.0625	0.0416667	0.416667	0.479167				0.526316	0.368421	0.105263	0		0.321656	0.203822	0.353503	0.121019				0.0740741	0.037037	0.0925926	0.796296		0.811321	0.0188679	0.0188679	0.150943
						0.101449	0.123188	0.181159	0.594203				0.22	0.52	0.24	0.02		0.945876	0.0154639	0.0128866	0.0257732				0.986111	0	0	0.0138889		0.986553	0.00611247	0	0.00733496
						0.0811966	0.0384615	0.5	0.380342				0.226891	0.138655	0.411765	0.222689		0.971461	0.00684932	0.00228311	0.0194064				0.969728	0.00201816	0	0.0282543		0.988372	0.00332226	0.00332226	0.00498339
						0.0888889	0.0592593	0.496296	0.355556				0.191489	0.340426	0.425532	0.0425532		0.983707	0.00305499	0.00101833	0.01222				0.991129	0.0016129	0	0.00725806		0.971119	0.0162455	0.00722022	0.00541516
						0.0555556	0.0606061	0.626263	0.257576				0.269231	0.269231	0.326923	0.134615		0.973856	0.00653595	0.00130719	0.0183007				0.966614	0.00158983	0.00158983	0.0302067		0.995604	0.0043956	0	0
						0.111765	0.317647	0.482353	0.0882353				0.25	0.375	0.375	0		0.955137	0.00289436	0.00434153	0.0376266				0.966667	0	0	0.0333333		0.955224	0	0.0149254	0.0298507
						0.525	0.375	0.0875	0.0125				0.212389	0.415929	0.274336	0.0973451		0.977876	0.00442478	0.00442478	0.0132743				0.606061	0.04329	0.203463	0.147186		0.989362	0.00455927	0.00151976	0.00455927
						0.275362	0.0724638	0.0869565	0.565217				0.150259	0.274611	0.497409	0.0777202		0.953177	0.00334448	0.0100334	0.0334448				0.949074	0.0185185	0.00925926	0.0231481		0.970297	0.00330033	0.00330033	0.0231023
						0.277108	0.662651	0.0562249	0.00401606				0.257143	0.114286	0.571429	0.0571429		0.970874	0.00194175	0.00194175	0.0252427				0.987047	0	0	0.0129534		0.80303	0.0151515	0.0416667	0.140152
						0.185484	0.443548	0.330645	0.0403226				0.18239	0.352201	0.415094	0.0503145		0.807107	0.035533	0.13198	0.0253807				0.966197	0	0	0.0338028		0.987261	0.00424628	0	0.00849257
						0.4375	0	0.09375	0.46875				0.142857	0.166667	0.309524	0.380952		0.945736	0.00775194	0.00775194	0.0387597				0.331169	0.233766	0.292208	0.142857		0.989234	0.00119617	0.00119617	0.00837321
						0.245665	0.595376	0.118497	0.0404624				0.263473	0.287425	0.329341	0.11976		0.976285	0	0	0.0237154				0.813333	0.0266667	0.04	0.12		1	0	0	0
						0.190476	0.309524	0.0714286	0.428571				0.268657	0.201493	0.365672	0.164179		0.116279	0.108527	0.589147	0.186047				0.753086	0.123457	0.0802469	0.0432099		0.972973	0	0.027027	0
						0.19322	0.0813559	0.528814	0.19661				0.294964	0.151079	0.280576	0.273381		0.07173	0.0970464	0.49789	0.333333				0.352113	0.028169	0.43662	0.183099		0.883721	0.0116279	0.104651	0
						0.0909091	0.0454545	0.227273	0.636364				0.166667	0.0833333	0.75	0		0.231293	0.268707	0.455782	0.0442177				0.98325	0.00670017	0.00167504	0.00837521		0.985366	0.00243902	0.00243902	0.0097561
						0.272727	0.113636	0.136364	0.477273				0.195652	0.423913	0.347826	0.0326087		0.0660377	0.292453	0.566038	0.0754717				0.975482	0.00875657	0	0.0157618		0.973451	0	0.00442478	0.0221239
						0.5	0.117647	0.0588235	0.323529				0.212121	0.321212	0.357576	0.109091		0.817241	0.0137931	0.0206897	0.148276				0.808411	0.0140187	0	0.17757		1	0	0	0
						0.214286	0.0595238	0.214286	0.511905				0.324201	0.210046	0.342466	0.123288		0.161491	0.15528	0.639752	0.0434783				0.831325	0.0060241	0	0.162651		0.998043	0	0	0.00195695
						0.17037	0.0666667	0.244444	0.518519				0.325581	0.255814	0.35814	0.0604651		0.948077	0.00769231	0.025	0.0192308				0.933054	0.0083682	0	0.0585774		0.991176	0.00294118	0	0.00588235
						0.182432	0.0405405	0.209459	0.567568				0.121212	0.272727	0.494949	0.111111		0.731707	0.097561	0.097561	0.0731707				0.636364	0.020202	0	0.343434		0.99322	0	0.00169492	0.00508475
						0.245098	0.0686275	0.294118	0.392157				0.289474	0.215789	0.378947	0.115789		0.607843	0.0980392	0.137255	0.156863				0.96334	0.00407332	0	0.0325866		0.0963855	0.13253	0.554217	0.216867
						0.116667	0.0833333	0.216667	0.583333				0.312977	0.183206	0.358779	0.145038		0.972892	0.00100402	0.0110442	0.0150602				0.106796	0	0.038835	0.854369		0.180328	0.295082	0.385246	0.139344
						0.161017	0.0254237	0.483051	0.330508				0.291339	0.259843	0.354331	0.0944882		0.0184049	0.0613497	0.503067	0.417178				0.959436	0.00705467	0.00705467	0.026455		0.21	0.09	0.62	0.08
						0.201835	0.0917431	0.284404	0.422018				0.265487	0.247788	0.424779	0.0619469		0.125	0	0	0.875				0.823529	0	0.00653595	0.169935		0.990502	0.00135685	0.00678426	0.00135685
						0.346154	0.0384615	0.134615	0.480769				0.355263	0.223684	0.355263	0.0657895		0.906077	0.0331492	0.0220994	0.038674				0.202703	0.0608108	0.371622	0.364865		0.972881	0.00508475	0.00847458	0.0135593
						0.461538	0	0.230769	0.307692				0.270718	0.298343	0.325967	0.104972		0.77	0.1	0.11	0.02				0.67033	0.032967	0.0164835	0.28022		0.986207	0.00172414	0.00517241	0.00689655
						0.238095	0.142857	0.285714	0.333333				0.253333	0.222222	0.391111	0.133333		0.9125	0.0625	0	0.025				0.924945	0.00441501	0.0573951	0.013245		0.946108	0.00598802	0.00299401	0.0449102
						0.314286	0.0857143	0.428571	0.171429				0.216867	0.240964	0.457831	0.0843373		0.835443	0.0126582	0.0632911	0.0886076				0.456522	0.195652	0.246377	0.101449		0.978355	0	0.0021645	0.0194805
						0.153846	0.138462	0.430769	0.276923				0.335135	0.281081	0.32973	0.0540541		0.92437	0.0378151	0.012605	0.0252101				0.473684	0.0210526	0.0421053	0.463158		0.98995	0	0.00502513	0.00502513
						0.154412	0.0808824	0.235294	0.529412				0.220339	0.40113	0.333333	0.0451977		0.972067	0.0167598	0	0.0111732				0.210526	0.0263158	0.105263	0.657895		0.685185	0.0138889	0.037037	0.263889
						0.195122	0.121951	0.256098	0.426829				0.225	0.225	0.375	0.175		0.948113	0.0353774	0.00707547	0.00943396				0.668182	0	0.00454545	0.327273		0.977778	0	0	0.0222222
						0.0697674	0.27907	0.465116	0.186047				0.434555	0.418848	0.120419	0.026178		0.973822	0.0157068	0	0.0104712				0.8	0.00307692	0	0.196923		0.946488	0	0.00334448	0.0501672
						0.09	0.08	0.28	0.55				0.347619	0.166667	0.3	0.185714		0.914894	0.0159574	0.0478723	0.0212766				0.948177	0.00383877	0	0.0479846		0.991667	0.00833333	0	0
						0.155556	0.2	0.244444	0.4				0.376963	0.324607	0.219895	0.078534		0.948052	0.0194805	0.00649351	0.025974				0.962264	0	0.00157233	0.0361635		0.980583	0.00970874	0	0.00970874
						0.0949721	0.117318	0.301676	0.486034				0.230047	0.384977	0.314554	0.0704225		0.945455	0.0363636	0	0.0181818				0.966874	0.00207039	0	0.0310559		0.916667	0.05	0	0.0333333
						0.0722892	0.0963855	0.228916	0.60241				0.0625	0.0625	0.34375	0.53125		0.872093	0.0232558	0.0116279	0.0930233				0.965986	0	0	0.0340136		0.965174	0.0199005	0.00497512	0.00995025
						0.0784314	0.117647	0.245098	0.558824				0.297297	0.297297	0.324324	0.0810811		0.956376	0.0100671	0.0033557	0.0302013				0.876248	0.101796	0.00199601	0.0199601		0.714286	0.285714	0	0
						0.121212	0.151515	0.383838	0.343434				0.205479	0.356164	0.315068	0.123288		0.955102	0.0204082	0.00408163	0.0204082				0.963165	0.00136426	0.00409277	0.0313779		0.927928	0.0660661	0	0.00600601
						0.47619	0.142857	0.047619	0.333333				0.12	0.56	0.24	0.08		0.485714	0.314286	0.171429	0.0285714				0.539683	0.322751	0.10582	0.031746		0.766871	0.0797546	0.116564	0.0368098
						0.0793651	0.222222	0.47619	0.222222				0.148649	0.648649	0.148649	0.0540541		0.939189	0.027027	0.0135135	0.0202703				0.918033	0.00327869	0	0.0786885		0.777778	0.0555556	0	0.166667
						0.290909	0.0909091	0.272727	0.345455				0.326316	0.526316	0.136842	0.0105263		0.983683	0.00699301	0	0.00932401				0.936198	0.03125	0.0117188	0.0208333		0.298969	0.0515464	0.443299	0.206186
						0.136719	0.179688	0.359375	0.324219				0.0689655	0.333333	0.448276	0.149425		0.949495	0.020202	0	0.030303				0.236486	0.581081	0.155405	0.027027		0.936416	0.0404624	0.017341	0.00578035
						0.130435	0.130435	0.465839	0.273292				0.101449	0.507246	0.318841	0.0724638		0.97093	0.0116279	0	0.0174419				0.556522	0.00869565	0.0347826	0.4		0.289855	0.376812	0.289855	0.0434783
						0.213675	0.25641	0.367521	0.162393				0.137255	0.215686	0.5	0.147059		0.968254	0.00529101	0	0.026455				0.427083	0.015625	0.432292	0.125		0.964706	0.0235294	0.00392157	0.00784314
						0.308824	0.25	0.323529	0.117647				0.201439	0.129496	0.158273	0.510791		0.988691	0.00323102	0.00161551	0.00646204				0.842105	0.00501253	0.0927318	0.0601504		0.931408	0.0649819	0.00361011	0
						0.310811	0.135135	0.324324	0.22973				0.233333	0.322222	0.272222	0.172222		0.408333	0.116667	0.258333	0.216667				0.988924	0.00474684	0.000791139	0.00553797		0.108434	0.240964	0.566265	0.0843373
						0.225806	0.139785	0.462366	0.172043				0.210526	0.105263	0.631579	0.0526316		0.196581	0.17094	0.517094	0.115385				0.936885	0.000819672	0.00163934	0.0606557		0.926471	0.0147059	0.0294118	0.0294118
						0.217391	0.130435	0.326087	0.326087				0.186813	0.214286	0.379121	0.21978		0.227273	0.164773	0.488636	0.119318				0.971605	0.00246914	0.00123457	0.0246914		0.962704	0.013986	0.02331	0
						0.0955414	0.140127	0.611465	0.152866				0.344828	0.482759	0.103448	0.0689655		0.555556	0	0.0793651	0.365079				0.111111	0	0	0.888889		0.133333	0.409524	0.409524	0.047619
						0.092233	0.184466	0.533981	0.18932				0.317647	0.123529	0.158824	0.4		0.772727	0	0.136364	0.0909091				0.907749	0.00738007	0.00369004	0.0811808		0.942529	0.0344828	0.00862069	0.0143678
						0.190083	0.140496	0.479339	0.190083				0.367647	0.125	0.0955882	0.411765		0.710145	0.0144928	0.0144928	0.26087				0.353846	0.0461538	0.446154	0.153846		0.183206	0.229008	0.480916	0.10687
						0.112	0.096	0.44	0.352				0.257143	0.685714	0.0571429	0		0.692308	0.153846	0.0384615	0.115385				0.520408	0.0408163	0.0816327	0.357143		0.844595	0.00675676	0.101351	0.0472973
						0.182927	0.134146	0.597561	0.0853659				0.375	0.541667	0.0833333	0		0.935484	0.016129	0.016129	0.0322581				0.95389	0	0	0.0461095		0.932075	0.0490566	0.0113208	0.00754717
						0.170068	0.0952381	0.55102	0.183673				0.248756	0.124378	0.149254	0.477612		0.951754	0.0131579	0.00438596	0.0307018				0.708333	0.1875	0	0.104167		0.976027	0.0188356	0.00171233	0.00342466
						0.162162	0.216216	0.324324	0.297297				0.291667	0.625	0.0833333	0		0.463768	0.0289855	0.0434783	0.463768				0.738636	0.0113636	0	0.25		0.115385	0.484615	0.346154	0.0538462
						0.101449	0.130435	0.376812	0.391304				0.255	0.35	0.335	0.06		0.881818	0.00909091	0.0272727	0.0818182				0.453333	0.24	0.133333	0.173333		0.941973	0.0212766	0.0270793	0.00967118
						0.123457	0.197531	0.487654	0.191358				0.166667	0.0555556	0.625	0.152778		0.974178	0.0164319	0.00234742	0.00704225				0.981876	0.0021322	0.0010661	0.0149254		0.983607	0.00546448	0	0.010929
						0.0909091	0.251748	0.51049	0.146853				0.252101	0.176471	0.394958	0.176471		0.894309	0.0121951	0.0182927	0.0752033				0.90372	0.00437637	0.00218818	0.0897155		0.988558	0.00228833	0	0.00915332
						0.0576923	0.192308	0.564103	0.185897				0.619048	0.380952	0	0		0.79322	0.0627119	0.0423729	0.101695				0.98495	0.00334448	0	0.0117057		0.489362	0.0425532	0	0.468085
						0.0123457	0.0864198	0.580247	0.320988				0.275	0.65	0.075	0		0.925926	0.0138889	0.00925926	0.0509259				0.907317	0	0	0.0926829		0.989796	0.0102041	0	0
						0.0285714	0.171429	0.504762	0.295238				0.666667	0.272727	0.0606061	0		0.958333	0.00462963	0	0.037037				0.730769	0.0192308	0.0192308	0.230769		0.978022	0.021978	0	0
						0.0543478	0.168478	0.61413	0.163043				0.162162	0.432432	0.378378	0.027027		0.941489	0.0159574	0.0319149	0.0106383				0.757576	0.010101	0	0.232323		0.314286	0.0571429	0.128571	0.5
						0.0326797	0.143791	0.490196	0.333333				0.7	0.3	0	0		0.985697	0.00238379	0.00238379	0.00953516				0.991453	0.0017094	0	0.00683761		0.923729	0.0169492	0	0.059322
						0.0444444	0.127778	0.677778	0.15				0.133333	0.4	0.466667	0		0.98374	0.0108401	0	0.00542005				0.926829	0	0.0365854	0.0365854		1	0	0	0
						0.1	0.16	0.544	0.196				0.353383	0.593985	0.0526316	0		0.956522	0.0434783	0	0				0.950649	0.0025974	0.0025974	0.0441558		0.996133	0.00309358	0	0.000773395
						0.130081	0.130081	0.235772	0.504065				0.212766	0.319149	0.404255	0.0638298		0.558824	0	0.323529	0.117647				0.269231	0.0576923	0.442308	0.230769		0.990494	0.00380228	0	0.00570342
						0.110169	0.0847458	0.533898	0.271186				0.205479	0.328767	0.410959	0.0547945		0.92437	0.00210084	0.00840336	0.0651261				0.357143	0.0714286	0.464286	0.107143		0.954955	0.0045045	0	0.0405405
						0.189189	0.0675676	0.25	0.493243				0.571429	0.142857	0.142857	0.142857		0.839161	0.0979021	0.00699301	0.0559441				0.5	0	0.147059	0.352941		0.989264	0.00460123	0.00153374	0.00460123
						0.150442	0.168142	0.513274	0.168142				0.793893	0.198473	0.00763359	0		0.829493	0.129032	0.0138249	0.0276498				0.806452	0.0483871	0	0.145161		0.994269	0	0	0.00573066
						0.636364	0.0909091	0.272727	0				0.263636	0.181818	0.481818	0.0727273		0.747748	0.252252	0	0				0.621622	0.0720721	0.189189	0.117117		0.993043	0.00510204	0.000463822	0.00139147
						0.157143	0.1	0.385714	0.357143				0.272727	0.386364	0.340909	0		0.911894	0.0748899	0.00220264	0.0110132				1	0	0	0		0.995637	0.0008726	0	0.0034904
						0.0642202	0.0458716	0.486239	0.40367				0.0526316	0.0701754	0.192982	0.684211		0.964286	0.012987	0	0.0227273				0.859649	0	0	0.140351		0.995685	0.00161812	0	0.00269687
						0.0277778	0.0416667	0.402778	0.527778				0.290698	0.151163	0.232558	0.325581		0.983796	0.0138889	0	0.00231481				0.57971	0.391304	0.0289855	0		0.782609	0	0	0.217391
						0.0972222	0.166667	0.569444	0.166667				0.555556	0.444444	0	0		0.993304	0.00446429	0	0.00223214				0.943787	0	0	0.056213		0.957627	0	0	0.0423729
						0.046729	0.0934579	0.672897	0.186916				0.1625	0.075	0.5125	0.25									0.917241	0.00689655	0	0.0758621		0.898305	0.00564972	0.00564972	0.0903955
						0.0625	0.05	0.3625	0.525				0.26506	0.662651	0.0722892	0									0.766667	0.0266667	0.00666667	0.2		0.928839	0.0561798	0	0.0149813
						0.189189	0.27027	0.432432	0.108108				0.666667	0.333333	0	0									0.931567	0.0331126	0.00441501	0.0309051		0.0585938	0.75	0.175781	0.015625
						0.047619	0.0793651	0.571429	0.301587				0.292683	0.195122	0.487805	0.0243902									0.984076	0	0	0.0159236		0.954048	0.0175055	0.00218818	0.0262582
						0.080292	0.0875912	0.459854	0.372263				0.5	0.5	0	0									0.85	0.025	0.075	0.05		0.218182	0	0.0727273	0.709091
						0.177778	0.133333	0.466667	0.222222				0.307692	0.594406	0.0839161	0.013986									0.941589	0	0.00233645	0.0560748		0.278351	0.154639	0.43299	0.134021
						0.115942	0.15942	0.565217	0.15942				0.186441	0.330508	0.398305	0.0847458		0.225806	0.483871	0.290323	0				0.772727	0	0.0909091	0.136364		0.977667	0.00620347	0.00620347	0.00992556
						0.0853659	0.0853659	0.463415	0.365854				0.217391	0.478261	0.304348	0		0.313559	0.161017	0.364407	0.161017				0.923077	0.0336538	0.0144231	0.0288462		0.205607	0.140187	0.457944	0.196262
						0.122807	0.438596	0.350877	0.0877193				0.27451	0.54902	0.156863	0.0196078		0.236842	0.184211	0.368421	0.210526				0.777778	0	0.010101	0.212121		0.576	0	0.192	0.232
						0.197368	0.105263	0.473684	0.223684				0.466667	0.533333	0	0		0.305263	0.210526	0.421053	0.0631579				0.979933	0.00668896	0	0.0133779		0.980207	0.000860585	0.00172117	0.0172117
						0.1875	0.09375	0.5625	0.15625				0.896552	0.0517241	0.0172414	0.0344828		0.75	0	0.166667	0.0833333				0.153846	0.615385	0.153846	0.0769231		0.972222	0.00438596	0	0.0233918
						0.305344	0.320611	0.274809	0.0992366				0.230769	0.538462	0.230769	0		0.861111	0.0277778	0	0.111111				0.769231	0.0384615	0	0.192308		0.993865	0	0.00613497	0
						0.114943	0.0804598	0.298851	0.505747				0.52381	0.142857	0.142857	0.190476		0.252336	0.130841	0.523364	0.0934579				0.852941	0	0.0147059	0.132353		0.97807	0	0	0.0219298
						0.118644	0.237288	0.338983	0.305085				0.85	0.15	0	0		0.811765	0.00588235	0.0294118	0.152941				0.768707	0.047619	0.0136054	0.170068		1	0	0	0
						0.0446429	0.107143	0.321429	0.526786				0.544118	0.279412	0.161765	0.0147059		0.794872	0.025641	0.0769231	0.102564				0.920455	0.0151515	0.00378788	0.0606061		0.978667	0.00533333	0	0.016
						0.0757576	0.219697	0.393939	0.310606				0.2	0	0.4	0.4		0.309677	0.135484	0.464516	0.0903226				0.229885	0.724138	0.0344828	0.0114943		0.954972	0	0.00187617	0.043152
						0.126316	0.168421	0.305263	0.4				0.238095	0.47619	0.238095	0.047619		0.704082	0.0612245	0.204082	0.0306122				0.940299	0.00932836	0.00559701	0.0447761		0.985197	0.00657895	0	0.00822368
						0.147368	0.115789	0.305263	0.431579				0.227273	0.0909091	0.5	0.181818		0.494845	0.0618557	0.371134	0.0721649				0.950521	0	0.00520833	0.0442708		0.961353	0.00483092	0	0.0338164
						0.129032	0.290323	0.258065	0.322581				0.6	0.4	0	0		0.842466	0.00342466	0.0410959	0.113014				0.563107	0.0582524	0.00970874	0.368932		0.994036	0.00198807	0	0.00397614
						0.0375	0.0625	0.675	0.225				0.514599	0.215328	0.211679	0.0583942		0.795181	0.0281124	0.0401606	0.136546				0.356164	0.0136986	0.232877	0.39726		0.837398	0	0.00813008	0.154472
						0.0441176	0.0808824	0.433824	0.441176				0.227545	0.281437	0.335329	0.155689		0.829268	0.0365854	0.0406504	0.0934959				0.274725	0.0769231	0.483516	0.164835		0.995495	0.0015015	0	0.003003
						0.101796	0.137725	0.347305	0.413174				0.245902	0.254098	0.418033	0.0819672		0.839744	0.0801282	0.0192308	0.0608974				0.444444	0.111111	0	0.444444		0.985263	0	0	0.0147368
						0.057971	0.42029	0.405797	0.115942				0.331579	0.247368	0.352632	0.0684211		0.355556	0.2	0.407407	0.037037				0.748299	0	0.00680272	0.244898		0.694444	0.00925926	0.037037	0.259259
						0.104348	0.0869565	0.608696	0.2				0.218009	0.350711	0.379147	0.0521327		0.266667	0.186667	0.173333	0.373333				0.00877193	0.105263	0.666667	0.219298		0.967816	0	0	0.0321839
						0.080292	0.116788	0.518248	0.284672				0.27551	0.188776	0.418367	0.117347		0.205882	0.279412	0.441176	0.0735294				0.935484	0.00293255	0.0058651	0.0557185		0.987342	0	0	0.0126582
						0.0634921	0.27381	0.484127	0.178571				0.355556	0.277778	0.255556	0.111111		0.37931	0.0344828	0.0689655	0.517241				0.954545	0	0.00284091	0.0426136		0.997423	0	0	0.00257732
						0.0461538	0.0923077	0.661538	0.2				0.490323	0.348387	0.148387	0.0129032		0.94081	0.00934579	0.00623053	0.0436137				0.944444	0	0	0.0555556		0.991071	0.00162338	0	0.00730519
						0.0616438	0.0753425	0.328767	0.534247									0.968379	0.00395257	0.00395257	0.0237154				0.972477	0.0030581	0	0.0244648		0.992308	0	0	0.00769231
						0.116379	0.142241	0.543103	0.198276									0.937343	0.00250627	0	0.0601504				0.983287	0	0	0.0167131		0.982222	0.00444444	0	0.0133333
						0.1	0.1	0.65	0.15									0.137681	0.173913	0.594203	0.0942029				0.983491	0.00235849	0.00235849	0.0117925		0.991736	0.00275482	0.00137741	0.00413223
						0.222222	0.111111	0.380952	0.285714									0.957717	0.00422833	0	0.038055				0.993421	0	0	0.00657895		0.990845	0.00140845	0.000704225	0.00704225
						0.263158	0.368421	0.192982	0.175439									0.973244	0	0.00334448	0.0234114				0.956731	0	0.00480769	0.0384615		0.988992	0.0084674	0.00169348	0.00084674
						0.119048	0.0714286	0.333333	0.47619									0.311321	0.113208	0.292453	0.283019				0.984962	0	0	0.0150376		0.994872	0.00512821	0	0
						0.0434783	0.0652174	0.483696	0.407609									0.960227	0.00568182	0.0113636	0.0227273				0.974074	0	0	0.0259259		0.973214	0	0	0.0267857
						0.0634921	0.119048	0.388889	0.428571									0.973451	0.00884956	0	0.0176991				0.807692	0.00961538	0.0576923	0.125		0.42	0.02	0.06	0.5
						0.155556	0.177778	0.4	0.266667									0.113924	0.35443	0.493671	0.0379747				0.948276	0	0.00492611	0.046798		0.979275	0.00518135	0	0.015544
						0.0789474	0.157895	0.552632	0.210526									0.915966	0.0420168	0.0252101	0.0168067				0.946078	0.0147059	0.00490196	0.0343137		0.973684	0.0131579	0.00438596	0.00877193
						0.122807	0.359649	0.412281	0.105263									0.147482	0.327338	0.460432	0.0647482				0.797619	0	0.0357143	0.166667		0.991071	0	0	0.00892857
						0.193548	0.193548	0.354839	0.258065									0.213953	0.32093	0.437209	0.027907				0.890909	0	0	0.109091		0.980952	0	0.0031746	0.015873
						0.118812	0.29703	0.514851	0.0693069									0.238806	0.522388	0.231343	0.00746269				0.787402	0	0.0393701	0.173228		0.994253	0	0	0.00574713
						0.45	0.15	0.2	0.2									0.924528	0.0134771	0.0188679	0.0431267				0.575	0.3	0.1	0.025		0.990544	0	0	0.00945626
						0.0717949	0.0717949	0.102564	0.753846									0.470588	0.161765	0.286765	0.0808824				0.772727	0.0454545	0.0454545	0.136364		0.186441	0.158192	0.519774	0.135593
						0.168539	0.247191	0.426966	0.157303									0.265152	0.469697	0.234848	0.030303				0.885714	0	0	0.114286		0.76	0	0	0.24
						0.111801	0.21118	0.229814	0.447205									0.988991	0	0	0.0110092				0.491379	0.0603448	0.310345	0.137931		0.959184	0.0204082	0	0.0204082
						0.080402	0.341709	0.442211	0.135678									0.610169	0	0.0508475	0.338983				0.648649	0.0810811	0.189189	0.0810811		0.724299	0	0.0140187	0.261682
						0.115385	0.203297	0.576923	0.104396									0.633333	0.344444	0.0111111	0.0111111				0.584158	0.019802	0.188119	0.207921		0.141667	0.0916667	0.5	0.266667
						0.133333	0.190476	0.533333	0.142857									0.669725	0.0366972	0.247706	0.0458716				0.971119	0	0.00722022	0.0216606		0.20979	0.027972	0.454545	0.307692
						0.443038	0.151899	0.329114	0.0759494									0.123288	0.109589	0.575342	0.191781				0.962751	0.00573066	0.00859599	0.0229226		1	0	0	0
						0.321429	0.25	0.392857	0.0357143									0.415094	0.0943396	0.490566	0				0.99021	0	0.0013986	0.00839161		0.995683	0.00143885	0	0.0028777
						0.0869565	0.0652174	0.130435	0.717391									0.666667	0	0	0.333333				0.985158	0	0.00742115	0.00742115		0.995935	0	0	0.00406504
						0.0714286	0.047619	0.246032	0.634921									0.666667	0.166667	0.166667	0				0	0.206897	0.551724	0.241379		0.997096	0.000968054	0	0.00193611
						0.0775862	0.0431034	0.112069	0.767241									0.454545	0.151515	0	0.393939				0.78125	0.0390625	0.148438	0.03125		0.994764	0.0034904	0	0.0017452
						0.1125	0.0375	0.3125	0.5375									0.145161	0.241935	0.580645	0.0322581				0.977169	0.00456621	0.00456621	0.0136986		0.992604	0.00295858	0	0.00443787
						0.084507	0.126761	0.492958	0.295775									0.204545	0.295455	0.477273	0.0227273				0.207547	0.566038	0.188679	0.0377358		0.995487	0	0	0.00451264
						0.040404	0.040404	0.141414	0.777778									0.312925	0.408163	0.231293	0.047619				0.636364	0	0.181818	0.181818		0.990066	0.00331126	0.00331126	0.00331126
						0.183673	0.163265	0.244898	0.408163									0.708955	0.0373134	0.223881	0.0298507				0.996169	0	0.00383142	0		0.991814	0.00136426	0.00136426	0.00545703
						0.188679	0.0377358	0.45283	0.320755									0.0701754	0.807018	0.105263	0.0175439				0.5	0.0454545	0	0.454545		0.992979	0.00100301	0.00100301	0.00501505
						0.324324	0.108108	0.243243	0.324324									0.852941	0.0588235	0.0882353	0				0.959184	0.0102041	0.0204082	0.0102041		0.998989	0.00101112	0	0
						0.0742574	0.118812	0.460396	0.346535									0.960123	0	0.00920245	0.0306748				0.983607	0.00546448	0	0.010929		0.993392	0.00220264	0	0.00440529
						0.0171429	0.0514286	0.394286	0.537143									0.337209	0.511628	0.127907	0.0232558				0.977513	0.00396825	0.00396825	0.0145503		0.794521	0.0136986	0.0547945	0.136986
						0.131579	0.0131579	0.0921053	0.763158									0.984733	0.00381679	0.00381679	0.00763359				0.986143	0	0.00230947	0.0115473		0.994609	0.00269542	0	0.00269542
						0.132231	0.0661157	0.214876	0.586777									0.995506	0	0	0.00449438				0.972056	0.00199601	0.00399202	0.0219561		0.5	0	0.0769231	0.423077
						0.132	0.044	0.524	0.3									0.96	0	0	0.04				0.925046	0.0127971	0.0493601	0.0127971		0.754386	0.00350877	0.0807018	0.161404
						0.151515	0.030303	0.686869	0.131313									0.940789	0.0197368	0	0.0394737				0.677165	0.0314961	0.19685	0.0944882		0.985337	0.00293255	0	0.0117302
						0.0625	0.125	0.296875	0.515625									0.976119	0	0.00895522	0.0149254				0.938725	0.00490196	0.0367647	0.0196078		0.992933	0	0.00176678	0.00530035
						0.0714286	0.0357143	0.589286	0.303571									0.959184	0	0.0204082	0.0204082				0.982394	0.00352113	0.0105634	0.00352113		0.866667	0.0117647	0.054902	0.0666667
						0.0185185	0.12963	0.574074	0.277778									0.72619	0.166667	0.047619	0.0595238				0.561798	0.0561798	0.292135	0.0898876		0.977358	0	0.00377358	0.0188679
						0.12	0.76	0.106667	0.0133333									0.891089	0.0544554	0.0346535	0.019802				0.953216	0.0350877	0	0.0116959		0.924242	0	0.0151515	0.0606061
						0.0215827	0.136691	0.546763	0.294964									0.0789474	0.394737	0.473684	0.0526316				0.954545	0.00413223	0.00826446	0.0330579		0.925373	0	0.0298507	0.0447761
						0.0681818	0.795455	0.102273	0.0340909									0.153846	0.487179	0.307692	0.0512821				0.973615	0.00395778	0.00131926	0.0211082		0.897959	0	0	0.102041
						0.10989	0.736264	0.131868	0.021978									0.288889	0.355556	0.311111	0.0444444				0.967059	0	0.00941176	0.0235294		0.958333	0	0.025	0.0166667
						0.0638298	0.0567376	0.595745	0.283688									0.142857	0.746032	0.111111	0				0.981481	0	0.00462963	0.0138889		1	0	0	0
						0.0806452	0.123656	0.564516	0.231183									0.839623	0.0141509	0.0235849	0.122642				0.948454	0.00343643	0	0.04811		0.166667	0.5	0.3	0.0333333
						0.107692	0.138462	0.492308	0.261538									0.263158	0.578947	0.157895	0				0.5	0.2	0.3	0		0.231579	0.442105	0.294737	0.0315789
						0.025	0.6125	0.325	0.0375									0.552632	0.289474	0.105263	0.0526316				0.946176	0.00141643	0.0113314	0.0410765		0.0120482	0.542169	0.409639	0.0361446
						0.0697674	0.395349	0.44186	0.0930233									0.434783	0.478261	0.0869565	0				0.911591	0	0.00392927	0.0844794		0.222222	0.444444	0.333333	0
						0.019802	0.29703	0.435644	0.247525									0	0.375	0.375	0.25				0.907801	0.0141844	0.0425532	0.035461		0.0416667	0.319444	0.555556	0.0833333
						0.141026	0.166667	0.205128	0.487179									0.345992	0.206751	0.383966	0.0632911				0.08	0.12	0.36	0.44		0.313953	0.313953	0.337209	0.0348837
						0.0896861	0.116592	0.372197	0.421525									0.737113	0.0154639	0.0979381	0.149485				0.910165	0.0070922	0.00472813	0.0780142		0.460317	0.148148	0.359788	0.031746
																		0.367188	0.136719	0.429688	0.0664062				0.962649	0.00169779	0	0.0356537		0.971042	0.0173745	0.0019305	0.00965251
						0.164773	0.272727	0.460227	0.102273									0.742424	0.0909091	0.166667	0				0.966203	0	0	0.0337972		0.111111	0.638889	0.222222	0.0277778
						0.04	0.8	0.146667	0.0133333									0.992099	0	0	0.00790068				0.902174	0	0.00543478	0.0923913		0.989928	0.00143885	0.0028777	0.0057554
						0.243243	0.405405	0.351351	0									0.644444	0.133333	0.177778	0.0444444				0.979167	0	0.00260417	0.0182292		0.526882	0.354839	0.0860215	0.0322581
						0.2	0.756522	0.0434783	0									0.786184	0.00657895	0.0460526	0.161184				0.964706	0	0	0.0352941		0.990138	0.00788955	0.00197239	0
						0.338028	0.65493	0.00704225	0									0.980594	0.00342466	0.00684932	0.00913242				0.829132	0	0.0112045	0.159664		0.995868	0.00413223	0	0
						0.108108	0.689189	0.189189	0.0135135									0.810127	0	0.0126582	0.177215				0.843373	0	0.0120482	0.144578		0.983003	0.00566572	0.00283286	0.00849858
						0.0892857	0.714286	0.196429	0									0.157895	0.578947	0.105263	0.157895				0.56621	0.0776256	0.0639269	0.292237		0.991304	0.00434783	0	0.00434783
						0.0714286	0.714286	0.214286	0									0.606742	0.202247	0.146067	0.0449438				0.0903955	0.0960452	0.553672	0.259887		0.994097	0	0	0.00590319
						0.0322581	0.66129	0.290323	0.016129									0.609524	0.0285714	0.0761905	0.285714				0.270588	0.352941	0.211765	0.164706		0.9875	0.0125	0	0
						0.111842	0.848684	0.0394737	0									0.326923	0.538462	0.134615	0				0.831858	0.0619469	0.0548673	0.0513274		0.957364	0	0	0.0426357
						0.390411	0.493151	0.10274	0.0136986									0.629139	0.278146	0.0662252	0.0264901				0.217949	0.0641026	0.358974	0.358974		0.825726	0.145228	0.0290456	0
						0.104	0.668	0.22	0.008									0.904255	0.0638298	0.0319149	0				0.953975	0.0083682	0.0041841	0.0334728		0.991667	0.005	0.00333333	0
						0.216216	0.648649	0.135135	0									0.845528	0.130081	0.0162602	0.00813008				0.957169	0.0111732	0.00372439	0.027933		0.945017	0.00343643	0	0.0515464
						0.164384	0.342466	0.465753	0.0273973									0.616071	0.0714286	0.1875	0.125				0.927083	0.0173611	0.00694444	0.0486111		0.986188	0.00828729	0	0.00552486
						0.0604027	0.409396	0.469799	0.0604027									0.910256	0.0512821	0.0128205	0.025641				0.238095	0	0.047619	0.714286		0.349206	0.301587	0.285714	0.0634921
						0.188679	0.330189	0.433962	0.0471698									0.212121	0.454545	0.30303	0.030303				0.6	0.140299	0.104478	0.155224		0.988525	0	0.00163934	0.00983607
						0.111111	0.761905	0.111111	0.015873									0.0857143	0.657143	0.228571	0.0285714				0.0238095	0.0238095	0.166667	0.785714		0.942857	0.0214286	0.00714286	0.0285714
						0.125	0.421875	0.4375	0.015625									0.527473	0.021978	0.021978	0.428571				0.376404	0.0842697	0.337079	0.202247		0.979798	0.010101	0	0.010101
						0.0990099	0.50495	0.351485	0.0445545									0.876289	0.0695876	0.0180412	0.0360825				0.0925926	0.388889	0.388889	0.12963		0.993243	0.00337838	0	0.00337838
						0.138462	0.715385	0.138462	0.00769231									0.912281	0	0	0.0877193				0.844444	0.0277778	0.0944444	0.0333333		0.914286	0	0.0285714	0.0571429
						0.236111	0.486111	0.25	0.0277778									0.727273	0.0454545	0.181818	0.0454545				0.225806	0.0967742	0.451613	0.225806
						0.0606061	0.30303	0.590909	0.0454545									0.208791	0.241758	0.483516	0.0659341				0.0694444	0.0555556	0.236111	0.638889
						0.236111	0.569444	0.194444	0									0.855072	0.0217391	0.0144928	0.108696				0.472527	0.263736	0.0549451	0.208791
						0.306452	0.645161	0.0483871	0									0.0666667	0.5	0.433333	0				0.933518	0	0.0110803	0.0554017		0.951087	0.00543478	0.00543478	0.0380435
						0.0862069	0.551724	0.362069	0									0.967742	0.016129	0	0.016129				0.97493	0	0.00278552	0.0222841		0.987443	0	0	0.0125571
						0.0847458	0.754237	0.144068	0.0169492									0.311688	0.506494	0.168831	0.012987				0.462766	0.441489	0.0531915	0.0425532		0.281818	0.118182	0.3	0.3
						0.44	0.48	0.08	0									0.258065	0.306452	0.306452	0.129032				0.924205	0.00977995	0.0220049	0.0440098		0.744898	0.0306122	0.0612245	0.163265
						0.119048	0.47619	0.380952	0.0238095									0.935484	0.0215054	0.0107527	0.0322581				0.95625	0	0	0.04375		0.964438	0.0113798	0.00142248	0.0227596
						0	0.6	0.4	0									0.291139	0.455696	0.240506	0.0126582				0.678571	0.0178571	0.160714	0.142857		0.962319	0.0057971	0.0057971	0.026087
						0.121212	0.606061	0.272727	0									0.703226	0.0193548	0.0387097	0.23871				0.891892	0.018018	0.027027	0.0630631		0.944664	0.00988142	0.0197628	0.0256917
						0.0698925	0.629032	0.268817	0.0322581									0.836735	0	0	0.163265				0.875	0	0.0227273	0.102273		0.53125	0.1875	0.1875	0.09375
						0.0588235	0.5	0.411765	0.0294118									0.268293	0.268293	0.439024	0.0243902				0.8125	0.03125	0.03125	0.125		0.942231	0.0059761	0	0.0517928
						0.0977011	0.683908	0.183908	0.0344828									0.870229	0.0687023	0.0305344	0.0305344				0.389831	0.20339	0.152542	0.254237		0.968153	0	0	0.0318471
						0.039604	0.574257	0.336634	0.049505									0.0816327	0.571429	0.265306	0.0816327				0.133333	0.65	0.15	0.0666667		0.82906	0.042735	0	0.128205
						0.0858896	0.693252	0.153374	0.0674847									0.983607	0	0	0.0163934				0.132075	0.773585	0.0754717	0.0188679		0.962003	0.0103627	0.00518135	0.0224525
						0.28	0.12	0.5	0.1									0.21875	0.375	0.390625	0.015625				0.911765	0	0.0514706	0.0367647		0.846429	0.00357143	0	0.15
						0.262626	0.69697	0.030303	0.010101									0.909091	0.040404	0.0505051	0				0.211765	0.0352941	0.235294	0.517647		0.979786	0.00237812	0.00118906	0.0166468
						0.0956522	0.617391	0.278261	0.00869565									0.186441	0.525424	0.271186	0.0169492									0.34	0.02	0.1	0.54
						0.1375	0.4875	0.325	0.05									0.869565	0.057971	0.0289855	0.0434783									0.975155	0.00310559	0	0.0217391
						0.0540541	0.567568	0.337838	0.0405405									0.3125	0.28125	0.40625	0									0.936288	0	0.0138504	0.0498615
						0.576923	0.423077	0	0									0.15942	0.710145	0.101449	0.0289855									0.490196	0	0.0294118	0.480392
						0.193103	0.648276	0.137931	0.0206897									0.56	0.11	0.28	0.05									0.345455	0.0363636	0.0545455	0.563636
						0.430233	0.546512	0.0232558	0									0.285714	0.585714	0.0857143	0.0428571									0.289474	0.434211	0.210526	0.0657895
						0.375	0.5	0.125	0									0.319672	0.540984	0.122951	0.0163934									0.184783	0.391304	0.282609	0.141304
						0.304348	0.347826	0.304348	0.0434783									0.177778	0.555556	0.266667	0									0.26087	0.347826	0.326087	0.0652174
						0.262626	0.626263	0.10101	0.010101									0.269231	0.576923	0.153846	0									0.694915	0.0254237	0.0508475	0.228814
						0.190476	0.733333	0.047619	0.0285714									0.204918	0.516393	0.270492	0.00819672									0.25	0.153846	0.5	0.0961538
						0.185185	0.592593	0.185185	0.037037									0.237037	0.488889	0.266667	0.00740741									0.0833333	0.0833333	0.666667	0.166667
						0.25	0.658537	0.0731707	0.0182927									0.380682	0.454545	0.153409	0.0113636									0.964706	0.0117647	0	0.0235294
						0.0818182	0.472727	0.409091	0.0363636									0.302817	0.556338	0.119718	0.0211268									0.965116	0	0	0.0348837
						0.0972222	0.277778	0.486111	0.138889									0.848837	0.0232558	0.0116279	0.116279									0.911111	0	0.0444444	0.0444444
						0.308511	0.531915	0.148936	0.0106383									0.886978	0.039312	0.004914	0.0687961									0.142857	0.0952381	0.47619	0.285714
						0.056	0.448	0.424	0.072									0.987368	0.00210526	0.00421053	0.00631579									0.986348	0	0	0.0136519
						0.0357143	0.440476	0.47619	0.047619									0.969419	0.0152905	0.0030581	0.0122324									0.5	0.0454545	0.0454545	0.409091
						0.104167	0.479167	0.333333	0.0833333									0.321429	0.375	0.258929	0.0446429									0.907489	0.00440529	0.00440529	0.0837004
						0.0722892	0.554217	0.361446	0.0120482									0.871508	0.0446927	0.0670391	0.0167598									0.914729	0	0.0155039	0.0697674
						0.0921986	0.432624	0.397163	0.0780142									0.966622	0.0173565	0.012016	0.00400534									0.5	0	0	0.5
						0.0550459	0.256881	0.587156	0.100917									0.692308	0.153846	0.0615385	0.0923077									0.975124	0	0	0.0248756
						0.429907	0.504673	0.0654206	0									0.793651	0.119048	0.0634921	0.0238095									0.979253	0.00829876	0	0.0124481
						0.0649351	0.25974	0.558442	0.116883									0.868132	0.0769231	0.043956	0.010989									0.614458	0.0361446	0.0240964	0.325301
						0.0405405	0.5	0.459459	0									0.242857	0.557143	0.171429	0.0285714									0.957219	0.00534759	0	0.0374332
						0.029703	0.366337	0.524752	0.0792079									0.275	0.3375	0.3625	0.025									0.946667	0.00444444	0	0.0488889
						0.0229885	0.413793	0.528736	0.0344828									0.956098	0.0146341	0.0146341	0.0146341									0.251748	0.0909091	0.286713	0.370629
						0.0535714	0.357143	0.535714	0.0535714									0.722222	0	0.0555556	0.222222									0.340909	0.0454545	0.0454545	0.568182
						0.133333	0.64	0.186667	0.04									0.0914634	0.719512	0.158537	0.0304878									0.914894	0	0.0070922	0.0780142
						0.0515464	0.556701	0.350515	0.0412371									0.951036	0.0150659	0.0112994	0.0225989									0.542857	0	0	0.457143
						0.325444	0.591716	0.0591716	0.0236686									0.0454545	0.627273	0.281818	0.0454545									0.281553	0.0873786	0.378641	0.252427
						0.1875	0.7875	0.0125	0.0125									0.87218	0.0338346	0	0.093985									0.902439	0	0	0.097561
						0.117021	0.87234	0.0106383	0									0.308219	0.157534	0.40411	0.130137									0.12931	0.0689655	0.224138	0.577586
						0.144737	0.644737	0.188596	0.0219298									0.0990991	0.324324	0.504505	0.0720721									0.931298	0	0	0.0687023
						0.0444444	0.644444	0.311111	0									0.154762	0.25	0.547619	0.047619									0.193548	0.0537634	0.258065	0.494624
						0.0655738	0.786885	0.114754	0.0327869									0.342282	0.14094	0.42953	0.0872483									0.494949	0.0606061	0	0.444444
						0.105263	0.700405	0.157895	0.0364372									0.937888	0.0248447	0	0.0372671									0.887417	0	0.0264901	0.0860927
						0.108108	0.36036	0.45045	0.0810811									0.208696	0.234783	0.478261	0.0782609									0.98	0	0	0.02
						0.0864198	0.395062	0.481481	0.037037									0.912281	0.0175439	0.0292398	0.0409357									0.0322581	0	0.516129	0.451613
						0.134259	0.787037	0.0740741	0.00462963									0.168	0.112	0.232	0.488									0.826667	0.0133333	0	0.16
						0.0666667	0.625	0.275	0.0333333									0.54878	0.146341	0.0609756	0.243902									0.150685	0.260274	0.465753	0.123288
						0.2	0.763636	0.0181818	0.0181818									0.818898	0.0472441	0.015748	0.11811									0.291667	0.583333	0.0833333	0.0416667
						0.2	0.670588	0.0941176	0.0352941									0.102041	0.316327	0.44898	0.132653									0.157895	0.403509	0.263158	0.175439
						0.0540541	0.635135	0.297297	0.0135135									0.0410959	0.479452	0.315068	0.164384									0.827586	0.0344828	0.0344828	0.103448
						0.648148	0.351852	0	0									0.126214	0.0582524	0.242718	0.572816									0.162791	0.27907	0.325581	0.232558
						0.0254237	0.737288	0.211864	0.0254237									0.142857	0.0428571	0.228571	0.585714									0.746479	0.0140845	0.0140845	0.225352
						0.163043	0.782609	0.0434783	0.0108696									0.0714286	0	0.142857	0.785714									0.363636	0.030303	0.424242	0.181818
						0.0909091	0.718182	0.163636	0.0272727									0.886228	0.011976	0.0149701	0.0868263									0.736842	0	0	0.263158
						0.177215	0.810127	0.0126582	0									0.121212	0.0606061	0.30303	0.515152									0.849673	0.0261438	0.0196078	0.104575
						0.0961538	0.512821	0.326923	0.0641026									0.319149	0.0567376	0.503546	0.120567									0.242424	0.121212	0.333333	0.30303
						0.0961538	0.711538	0.182692	0.00961538									0.427273	0.0272727	0.0545455	0.490909									0.746032	0.031746	0.015873	0.206349
						0.0479452	0.674658	0.202055	0.0753425									0.833773	0.0369393	0.0395778	0.0897098									0.793651	0	0.031746	0.174603
						0.0844156	0.707792	0.188312	0.0194805									0.285714	0.166667	0.47619	0.0714286									0.891304	0.00543478	0	0.103261
						0.453488	0.534884	0.0116279	0									0.0967742	0.354839	0.451613	0.0967742									0.371429	0.466667	0.104762	0.0571429
						0.115385	0.794872	0.0897436	0									0.394737	0.25	0.269737	0.0855263									0.141414	0.222222	0.373737	0.262626
						0.0320513	0.75	0.179487	0.0384615									0.142857	0.0714286	0.321429	0.464286									0.962264	0.00628931	0	0.0314465
						0.0731707	0.768293	0.134146	0.0243902									0.144928	0.057971	0.202899	0.594203									0.972701	0.00574713	0.00143678	0.0201149
						0.348837	0.639535	0.0116279	0									0.442308	0.0480769	0.105769	0.403846									0.932773	0	0.00420168	0.0630252
						0.323529	0.147059	0.382353	0.147059									0.156682	0.313364	0.447005	0.0829493									0.992537	0	0.00248756	0.00497512
						0.333333	0.358025	0.283951	0.0246914									0.795918	0.037415	0.0510204	0.115646									0.973154	0.00447427	0.00223714	0.0201342
						0.255102	0.530612	0.193878	0.0204082									1	0	0	0									0.98017	0	0	0.01983
						0.220339	0.635593	0.127119	0.0169492									0.973529	0.00588235	0.0117647	0.00882353									0.603053	0	0.0152672	0.381679
						0.291667	0.416667	0.263889	0.0277778									0.923077	0	0.0153846	0.0615385									0.936709	0	0.00421941	0.0590717
						0.181034	0.543103	0.232759	0.0431034									0.991045	0.00298507	0	0.00597015									0.780749	0.00534759	0.0106952	0.203209
						0.258427	0.460674	0.280899	0									0.694915	0.0847458	0.118644	0.101695									0.835294	0	0.0117647	0.152941
						0.121212	0.424242	0.363636	0.0909091									0.888889	0	0.0555556	0.0555556									0.27381	0.047619	0.202381	0.47619
						0.765957	0.234043	0	0									0.725806	0.016129	0.0967742	0.16129									0.738095	0.047619	0.0238095	0.190476
						0.115385	0.403846	0.413462	0.0673077									0.984051	0.0015949	0.0015949	0.0127592									0.217391	0	0.0434783	0.73913
						0.437086	0.463576	0.0993377	0									0.96	0.008	0.00533333	0.0266667									0.133333	0	0.333333	0.533333
						0.25	0.625	0.104167	0.0208333									0.972441	0	0.00787402	0.019685									0.896552	0.00985222	0.0394089	0.0541872
						0.0568182	0.670455	0.261364	0.0113636									0.975031	0.00374532	0.00374532	0.0174782									0.824561	0	0	0.175439
						0.0517241	0.586207	0.327586	0.0344828																					0.968198	0	0	0.0318021
						0.0192308	0.615385	0.346154	0.0192308																					0.982318	0.00392927	0	0.0137525
						0	0.233333	0.766667	0									0.97351	0.00662252	0.013245	0.00662252									0.771429	0.114286	0	0.114286
						0.0481928	0.361446	0.506024	0.0843373									0.339744	0.205128	0.25	0.205128									0.969543	0.00338409	0.00169205	0.0253807
						0.0909091	0.647727	0.25	0.0113636									0.313609	0.147929	0.242604	0.295858									0.986733	0	0	0.013267
						0.0882353	0.529412	0.352941	0.0294118									0.204918	0.172131	0.42623	0.196721									0.745455	0	0.0181818	0.236364
						0	0.62963	0.37037	0									0.934579	0	0.0186916	0.046729									0.96224	0.00260417	0	0.0351562
						0.204545	0.545455	0.159091	0.0909091									0.860759	0	0.00421941	0.135021									0.77451	0.00980392	0.00980392	0.205882
						0.103448	0.637931	0.241379	0.0172414									0.993151	0	0.00684932	0									0.881579	0.0131579	0	0.105263
						0.103448	0.609195	0.275862	0.0114943									0.27957	0.139785	0.387097	0.193548									0.951807	0.0060241	0	0.0421687
						0.47619	0.52381	0	0									0.219512	0.0487805	0.390244	0.341463									0.852071	0.00591716	0	0.142012
						0.302632	0.618421	0.0789474	0									0.35906	0.194631	0.325503	0.120805									0.810345	0	0	0.189655
						0.230769	0.692308	0.0769231	0									0.985549	0.00289017	0	0.0115607									0.947581	0.00672043	0	0.0456989
						0.592593	0.296296	0.111111	0									0.253012	0.216867	0.325301	0.204819									0.978426	0	0.00126904	0.0203046
						0.483871	0.354839	0.16129	0									0.959596	0.00505051	0	0.0353535									0.975118	0.00592417	0	0.0189573
						0.0611111	0.194444	0.583333	0.161111									0.958188	0.00696864	0.0174216	0.0174216									0.914397	0.0155642	0.00389105	0.0661479
						0.0909091	0.613636	0.227273	0.0681818									0.615385	0.269231	0.0961538	0.0192308									0.958955	0.00373134	0.00373134	0.0335821
						0.0390625	0.445312	0.484375	0.03125									0.508333	0.308333	0.133333	0.05									0.891304	0.00362319	0.00362319	0.101449
						0.0533333	0.333333	0.466667	0.146667									0.285714	0.52381	0.142857	0.047619									0.941558	0.00649351	0	0.0519481
						0.40625	0.46875	0.09375	0.03125									0.341085	0.472868	0.131783	0.0542636									0.937799	0	0	0.062201
						0.142857	0.744361	0.0676692	0.0451128									0.189655	0.215517	0.448276	0.146552									0.827586	0	0	0.172414
						0.0797546	0.134969	0.656442	0.128834									0.951271	0.0105932	0.00847458	0.029661									0.857143	0	0	0.142857
						0.333333	0.666667	0	0									0.152542	0.169492	0.355932	0.322034									0.98843	0	0	0.0115702
						0.268293	0.731707	0	0									0.9375	0	0	0.0625									0.997942	0	0	0.00205761
						0.0816327	0.602041	0.244898	0.0714286									0.96732	0.0130719	0	0.0196078									0.95098	0	0	0.0490196
						0.299145	0.649573	0.034188	0.017094									0.954955	0.00900901	0	0.036036									0.918367	0	0.0102041	0.0714286
						0.105263	0.778947	0.0947368	0.0210526									0.928571	0	0	0.0714286									0.943114	0.00598802	0.00598802	0.0449102
						0.0638298	0.755319	0.159574	0.0212766									0.959016	0	0	0.0409836									0.936219	0.0022779	0	0.0615034
						0.131579	0.807018	0.0350877	0.0263158									0.913043	0	0.0434783	0.0434783									0.907063	0.0483271	0.0371747	0.00743494
						0.0534351	0.656489	0.206107	0.0839695									0.960526	0.0131579	0	0.0263158									0.954955	0.00225225	0.0045045	0.0382883
						0.0571429	0.714286	0.185714	0.0428571									0.96063	0	0.015748	0.023622									0.924933	0.00268097	0.00268097	0.0697051
						0.1875	0.59375	0.15625	0.0625									0.935135	0.027027	0.00540541	0.0324324									0.933333	0	0	0.0666667
						0.105691	0.617886	0.219512	0.0569106									0.949153	0.0169492	0	0.0338983									0.996835	0	0	0.00316456
						0.0864198	0.691358	0.209877	0.0123457									0.785714	0	0	0.214286									0.985714	0.00714286	0	0.00714286
						0.421875	0.5625	0.015625	0									1	0	0	0									0.995781	0	0	0.00421941
						0.377049	0.52459	0.0819672	0.0163934									0.909091	0	0.0454545	0.0454545									0.955414	0.00636943	0	0.0382166
																		0.869565	0.0869565	0	0.0434783									0.942238	0.00361011	0.0361011	0.0180505
						0.025641	0.102564	0.410256	0.461538									0.952153	0.0334928	0.00478469	0.00956938									0.987317	0.00292683	0.00097561	0.00878049
						0.0833333	0.270833	0.479167	0.166667									0.988764	0	0	0.011236									0.99278	0	0.00361011	0.00361011
						0.0769231	0.2	0.476923	0.246154									0.854839	0.0322581	0.0322581	0.0806452									0.98913	0	0	0.0108696
						0.148148	0.17284	0.320988	0.358025									0.96875	0	0	0.03125									0.973585	0.00754717	0	0.0188679
						0.03125	0.171875	0.34375	0.453125									0.847826	0.0217391	0.0108696	0.119565									0.985876	0.00188324	0.00188324	0.0103578
						0.0409357	0.152047	0.51462	0.292398									0.87234	0.0425532	0.0638298	0.0212766									0.685315	0.034965	0.027972	0.251748
						0.145161	0.0967742	0.177419	0.580645									0.987864	0.00485437	0	0.00728155									0.892086	0.00719424	0	0.100719
						0.0612245	0.29932	0.557823	0.0816327									0.985401	0	0.00364964	0.0109489
						0.045045	0.0720721	0.342342	0.540541									0.609375	0.0234375	0.046875	0.320312
						0.0762712	0.228814	0.211864	0.483051									0.92029	0	0.00724638	0.0724638
						0.025641	0.102564	0.358974	0.512821									0.607143	0.107143	0.142857	0.142857
						0.166667	0.145833	0.583333	0.104167									0.978862	0.0146341	0.00162602	0.00487805
						0.05	0.06	0.34	0.55									0.923077	0.0192308	0	0.0576923
						0.036036	0.0720721	0.414414	0.477477									0.638462	0.1	0.0153846	0.246154
						0.0254777	0.165605	0.700637	0.10828									0.637363	0.0879121	0.043956	0.230769
						0.0618557	0.463918	0.443299	0.0309278									0.102273	0.0511364	0.4375	0.409091
						0.222222	0.277778	0.388889	0.111111									0.179688	0.09375	0.296875	0.429688
						0.146667	0.413333	0.386667	0.0533333									0.144444	0.111111	0.288889	0.455556
						0.383333	0.6	0.0166667	0									0.16568	0.0887574	0.272189	0.473373
						0.113636	0.227273	0.454545	0.204545									0.645833	0.00694444	0.0416667	0.305556
						0.233333	0.733333	0.0333333	0									0.969697	0	0.0189394	0.0113636
						0.0917431	0.302752	0.513761	0.0917431									0.949309	0	0.00230415	0.0483871
						0.0609756	0.170732	0.634146	0.134146									0.949275	0	0	0.0507246
						0.316832	0.584158	0.0841584	0.0148515									0.172414	0.155172	0.413793	0.258621
						0.4	0.6	0	0									0.289474	0.368421	0.289474	0.0526316
						0.047619	0.31746	0.555556	0.0793651									0.721519	0.101266	0.151899	0.0253165
						0.139535	0.511628	0.302326	0.0465116									0.405405	0.351351	0.162162	0.0810811
						0.181818	0.618182	0.190909	0.00909091									0.0952381	0.238095	0.349206	0.31746
						0.108696	0.277174	0.440217	0.173913									0.047619	0.309524	0.52381	0.119048
						0.2	0.2	0.4	0.2									0.775194	0.0465116	0.0232558	0.155039
						0.0958904	0.246575	0.484018	0.173516									0.1875	0.09375	0.359375	0.359375
						0.118812	0.688119	0.163366	0.029703									0.738095	0	0	0.261905
						0.0344828	0.482759	0.482759	0									0.151515	0.151515	0.363636	0.333333
						0.142857	0.857143	0	0									0.25	0.166667	0.5	0.0833333
						0.333333	0.5	0.166667	0									0.371429	0.114286	0.428571	0.0857143
																		0.0882353	0.0882353	0.352941	0.470588
						0.131579	0.421053	0.368421	0.0789474									0.111111	0.222222	0.333333	0.333333
						0.0769231	0.634615	0.25	0.0384615									0.407767	0.135922	0.359223	0.0970874
						0.333333	0.333333	0.333333	0									0.796053	0.0657895	0.118421	0.0197368
						0.5	0.5	0	0									0.438356	0.191781	0.30137	0.0684932
						0.142857	0.142857	0.642857	0.0714286									0.954704	0.010453	0.0174216	0.0174216
						0.151515	0.424242	0.393939	0.030303									0.590909	0.136364	0.0909091	0.181818
						0	0.363636	0.454545	0.181818									0.318182	0.136364	0.348485	0.19697
						0.142857	0.0714286	0.428571	0.357143									0.897436	0.00854701	0.025641	0.0683761
						0.333333	0.0952381	0.285714	0.285714									0.968858	0.017301	0	0.0138408
						0.166667	0.375	0.395833	0.0625									0.261538	0.0307692	0.107692	0.6
						0.179104	0.19403	0.462687	0.164179									0.940217	0.0108696	0	0.048913
						0.0851064	0.12766	0.574468	0.212766									0.981102	0.00787402	0.00472441	0.00629921
						0.0224719	0.235955	0.595506	0.146067									0.481132	0.103774	0.207547	0.207547
						0.0895522	0.313433	0.477612	0.119403									0.328859	0.208054	0.33557	0.127517
						0.546512	0.430233	0.0232558	0									0.649123	0.0438596	0.105263	0.201754
						0.0583333	0.358333	0.508333	0.075									0.969112	0.001287	0.001287	0.028314
						0.0909091	0.340909	0.454545	0.113636									0.234375	0.171875	0.359375	0.234375
						0.00892857	0.241071	0.660714	0.0892857									0.875862	0.0137931	0.0275862	0.0827586
						0.039604	0.346535	0.465347	0.148515									0.914474	0.0131579	0.00657895	0.0657895
						0.175676	0.797297	0.027027	0									0.195122	0.731707	0.0731707	0
						0.0204082	0.571429	0.367347	0.0408163									0.984547	0.0110375	0.00220751	0.00220751
						0.578125	0.40625	0.015625	0									0.265306	0.306122	0.387755	0.0408163
						0	0.8	0.2	0									0.8	0	0	0.2
						0.169811	0.811321	0.0188679	0									0.946903	0.0265487	0	0.0265487
						0.115385	0.846154	0.0384615	0									0.833333	0.166667	0	0
						0.0769231	0.769231	0.153846	0									0.944444	0	0	0.0555556
						0.4	0	0.6	0									0.968	0	0	0.032
						0	0.736842	0.210526	0.0526316									0.607143	0.0357143	0.107143	0.25
						0.102041	0.204082	0.591837	0.102041									0.98125	0.00625	0	0.0125
						0.0465116	0.174419	0.674419	0.104651									0.5625	0.1875	0.0625	0.1875
						0.101449	0.130435	0.405797	0.362319									0.773333	0.04	0.0533333	0.133333
						0.0588235	0.235294	0.529412	0.176471									0.881356	0.0338983	0	0.0847458
						0.145161	0.0967742	0.33871	0.419355									0.8	0.05	0.1	0.05
						0.125	0.5625	0.3125	0									0.964557	0.00759494	0	0.0278481
						0.0645161	0.129032	0.532258	0.274194									0.950893	0.00446429	0.00446429	0.0401786
						0.194444	0.222222	0.444444	0.138889									0.8	0	0	0.2
						0.113636	0.0681818	0.181818	0.636364									0.373134	0.104478	0.208955	0.313433
						0.0384615	0.269231	0.538462	0.153846									0.845238	0.0119048	0.0119048	0.130952
						0.0666667	0.106667	0.546667	0.28									0.980198	0.00990099	0	0.00990099
						0.0952381	0.142857	0.642857	0.119048									0.904762	0.0714286	0.0119048	0.0119048
						0.047619	0.047619	0.825397	0.0793651									0.959707	0.003663	0	0.03663
						0.108696	0.173913	0.565217	0.152174									0.96124	0.00775194	0.00387597	0.0271318
						0.0506329	0.240506	0.506329	0.202532									0.526316	0.430921	0.0361842	0.00657895
						0.0769231	0.102564	0.769231	0.0512821									0.451613	0.406452	0.129032	0.0129032
						0.181818	0.0606061	0.515152	0.242424									0.811321	0.0613208	0.0141509	0.113208
						0.178571	0.178571	0.642857	0									0.904348	0	0.00434783	0.0913043
						0.0576923	0.423077	0.5	0.0192308									0.238095	0.119048	0.0952381	0.547619
						0.05	0.2	0.65	0.1									0.310345	0.137931	0.241379	0.310345
						0.222222	0.777778	0	0									0.915	0.015	0.02	0.05
						0	1	0	0									0.618182	0.0636364	0.118182	0.2
						0.125	0.0833333	0.708333	0.0833333									0.272727	0.113636	0.272727	0.340909
						0.142857	0.285714	0.333333	0.238095									0.820809	0.0520231	0.0751445	0.0520231
						0.24	0.64	0.12	0									0.983294	0.00238663	0.00238663	0.0119332
						0.0196078	0.176471	0.72549	0.0784314									0.538462	0.0979021	0.174825	0.188811
						0.166667	0.833333	0	0									0.688889	0.1	0.177778	0.0333333
						0.030303	0.30303	0.545455	0.121212									0.983412	0.00473934	0	0.0118483
						0.134615	0.423077	0.365385	0.0769231									0.439024	0.097561	0.195122	0.268293
						0.111111	0.277778	0.611111	0									0.984816	0	0.0021692	0.0130152
						0.030303	0.454545	0.484848	0.030303									0.811765	0.0352941	0.0588235	0.0941176
						0.025974	0.25974	0.623377	0.0909091									0.977961	0.0165289	0	0.00550964
						0.0631579	0.273684	0.6	0.0631579									0.978078	0.00674536	0.00168634	0.0134907
						0.0307692	0.2	0.584615	0.184615									0.901961	0	0	0.0980392
						0.0961538	0.307692	0.538462	0.0576923									0.973607	0.00293255	0.0058651	0.0175953
						0.0857143	0.257143	0.542857	0.114286									0.992352	0.00382409	0	0.00382409
						0.123656	0.510753	0.27957	0.0860215									0.980309	0.00281294	0.00421941	0.0126582
						0.0263158	0.236842	0.684211	0.0526316									0.952128	0.00531915	0	0.0425532
						0.0652174	0.586957	0.326087	0.0217391									0.975	0.0113636	0.00227273	0.0113636
						0.0149254	0.164179	0.679104	0.141791									0.704225	0.0915493	0.15493	0.0492958
						0.0507246	0.15942	0.644928	0.144928									0.895652	0.0608696	0.0434783	0
						0.084507	0.126761	0.422535	0.366197									0.953191	0	0	0.0468085
						0.0657895	0.0657895	0.368421	0.5									0.941019	0.00268097	0.00536193	0.0509383
						0.0140845	0.15493	0.521127	0.309859									0.555556	0	0	0.444444
						0.108434	0.108434	0.566265	0.216867									0.987226	0.00182482	0	0.0109489
						0.0833333	0.0925926	0.583333	0.240741									0.966667	0.00416667	0.00416667	0.025
						0.0784314	0.215686	0.627451	0.0784314									0.86383	0	0.00425532	0.131915
						0.0555556	0.0888889	0.433333	0.422222									0.98513	0.00371747	0	0.0111524
						0.02	0.0933333	0.593333	0.293333									0.956522	0	0.00869565	0.0347826
						0.0714286	0.142857	0.442857	0.342857									0.923077	0.00699301	0.027972	0.041958
						0	0.0810811	0.837838	0.0810811									0.977465	0	0.0056338	0.0169014
						0.09375	0.046875	0.671875	0.1875									0.95189	0.00515464	0.0154639	0.0274914
						0.0689655	0.103448	0.517241	0.310345									0.871795	0.0512821	0.0512821	0.025641
						0.2	0.366667	0.35	0.0833333									0.947712	0.00653595	0.00653595	0.0392157
						0.038835	0.0679612	0.640777	0.252427									0.590164	0.0409836	0.204918	0.163934
						0.155172	0.0172414	0.603448	0.224138									0.948387	0.00645161	0.00645161	0.0387097
						0.0645161	0.193548	0.612903	0.129032									1	0	0	0
						0.10101	0.0808081	0.525253	0.292929									0.978417	0	0.00359712	0.0179856
						0.123077	0.107692	0.184615	0.584615									0.790476	0.0857143	0.0238095	0.1
						0.153846	0.153846	0.384615	0.307692									0.165049	0.31068	0.398058	0.126214
						0.163934	0.114754	0.163934	0.557377									0.881356	0.0169492	0.0338983	0.0677966
						0.09375	0.046875	0.25	0.609375									0.931408	0.00361011	0.0216606	0.0433213
						0.140127	0.22293	0.566879	0.0700637									0.960591	0.00492611	0.00985222	0.0246305
						0.168831	0.285714	0.506494	0.038961									0.967359	0	0.00296736	0.0296736
						0.0943396	0.0377358	0.509434	0.358491									0.904959	0.0289256	0.0247934	0.0413223
						0.2	0.152941	0.329412	0.317647
						0.0512821	0.128205	0.487179	0.333333
						0.105263	0.0526316	0.736842	0.105263
						0.0943396	0.245283	0.54717	0.113208
						0.0714286	0.185714	0.614286	0.128571
						0.0263158	0.552632	0.394737	0.0263158
						0	0.153846	0.615385	0.230769
						0.0412371	0.0618557	0.484536	0.412371
						0.0377358	0.113208	0.433962	0.415094
						0.117647	0.323529	0.5	0.0588235
						0.0857143	0.171429	0.142857	0.6
						0.16	0.22	0.32	0.3
						0.0897436	0.0641026	0.358974	0.487179
						0.153846	0.276923	0.384615	0.184615
						0.06	0.08	0.24	0.62
						0.176471	0.294118	0.431373	0.0980392
						0.0454545	0.0909091	0.727273	0.136364
						0.256757	0.0810811	0.162162	0.5
						0.0666667	0.1	0.633333	0.2
						0.0625	0.1875	0.4375	0.3125
						0.150943	0.0566038	0.396226	0.396226
						0.111111	0.166667	0.416667	0.305556
						0.210526	0.210526	0.578947	0
						0.145833	0.1875	0.416667	0.25
						0.0909091	0.106061	0.636364	0.166667
						0.111111	0.305556	0.5	0.0833333
						0.272727	0.136364	0.272727	0.318182
						0.17757	0.102804	0.53271	0.186916
						0.205882	0.176471	0.441176	0.176471
						0.12	0.1	0.7	0.08
						0.131579	0.342105	0.5	0.0263158
						0.0930233	0.348837	0.534884	0.0232558
						0.104478	0.455224	0.358209	0.0820896
						0.113636	0.545455	0.318182	0.0227273
						0.0833333	0.178571	0.5	0.238095
						0.111111	0.148148	0.259259	0.481481
						0.0625	0.265625	0.53125	0.140625
						0.0927835	0.216495	0.515464	0.175258
						0.0779221	0.116883	0.649351	0.155844
						0.0454545	0.181818	0.545455	0.227273
						0.0909091	0.376623	0.493506	0.038961
						0.108108	0.351351	0.472973	0.0675676
						0.0515464	0.298969	0.546392	0.103093
						0.147368	0.715789	0.136842	0
						0.111111	0.380952	0.492063	0.015873
						0.0789474	0.447368	0.421053	0.0526316
						0.37931	0.344828	0.206897	0.0689655
						0.153846	0.205128	0.538462	0.102564
						0.105263	0.263158	0.447368	0.184211
						0.111111	0.555556	0.333333	0
						0.12069	0.724138	0.103448	0.0517241
						0.352941	0.176471	0.352941	0.117647

## Sheet: 3F
Fraction of LDs with promethin/cell
No IAA	0.5 h IAA pre-treat	6h IAA pre-treat
0.985714	1	0.75
1	1	0.47619
0.931034	0.8	0.264151
1	1	0.25
0.966667	0.892857	0.210526
1	0.952381	0.314286
0.95	0.9	0.421053
0.941176	0.777778	0.333333
1	0.9	0.363636
1	1	0.247788
1		0.294118
1	1	0.53125
1	0.931034	0.923077
1	0.928571	0.162055
1	1	1
0.972973	0.818182	0.913043
1	1	0.977273
1	0.916667	0.918919
1	1	0.2
0.961538	0.980769	0.415385
1	0.805195	0.517241
0.9375	1	0.764706
1	1	0.391304
0.909091	0.944444	0.179487
1	0.857143	0.777778
1	0.961538	0.826087
1	0.947368	0.157895
1	0.92	0.181818
1	0.9375	0.206897
	0.9	0.232558
	1	0.318841
	1	0.365079
	1	0.540541
		0.37037
		0.189655
		0.233333
		0.148148
		0.169811

[truncated: 13 more sheets: 3H, 3J, S3D, S3F, S3H, S3I, S3J, S3K, 4B, 4D, 4F, S4B, S4C]
